# Supplementary material for: Melanin depletion affects Aspergillus flavus conidial surface proteins, architecture, and virulence
Source: Appl Microbiol Biotechnol. 2024 Apr 9;108(1):291. doi: 10.1007/s00253-024-13107-4 (PMC11004046; doi:10.1007/s00253-024-13107-4)
Supplement: Supplementary file 1 — Supplementary file1 (XLSX 72 KB) [file 253_2024_13107_MOESM1_ESM.xlsx]

## Sheet: Title page
Journal Name: Applied Microbiology and Biotechnology
Title: Melanin depletion affects Aspergillus flavus conidial surface proteins, architecture and virulence.
Names of the Authors: Ondippili Rudhra1, Hariharan Gnanam1, Sivaramakrishnan Sivaperumal2, VenkateshPrajna Namperumalsamy3, Lalitha Prajna4, Dharmalingam Kuppamuthu1
Affiliations & Address:
1Department of Proteomics, Aravind Medical Research Foundation, Madurai, Tamil Nadu, India
2Department of Biotechnology and Genetic Engineering, Bharathidasan University, Tiruchirappalli, TamilNadu, India
3 Cornea Clinic, Aravind Eye Hospital, Aravind Eye Care System, Madurai, TamilNadu, India
4Department of Ocular Microbiology, Aravind Eye Hospital, Aravind Eye Care System, Madurai, Tamil Nadu, India
Correspondence: Dr. K. Dharmalingam,
Email Id: dharmalingam.k@gmail.com
Phone.No: 9443148447
Supplementary Table 1 Scanning Electron Microscopic data of the diameter of the conidia.

## Sheet: Summary
Average mean diameter of conidia from Melanised and Non-melanised conidia
S.No	Strain ID	Melanised conidia		Average Melanised conidia	Non-melanised conidia		Average Non-melanised conidia
		Biological replicate 1	Biological replicate 2
					Biological replicate 1	Biological replicate 2
1	ATCC 200026	2.985 ± 0.39	2.647 ± 0.33	2.82 ± 0.36	2.759 ± 0.40	3.046 ± 0.416	2.90 ± 0.41
2	MTCC 13369	3.386 ± 0.337	2.735 ± 0.303	3.06 ± 0.32	3.264 ± 0.415	3.008 ± 0.324	3.14 ± 0.37
3	MTCC 13368	3.046 ± 0.416	3.556 ± 0.484	3.30 ± 0.45	2.878 ± 0.323	3.006 ± 0.388	2.94 ± 0.36

## Sheet: ATCC-26_MC_BR1
Conidia No.	Label	Area	Mean	Min	Max	Angle	Length
1	ATCC-26_MC_BR1_MC.JPG	0.139	86.059	58	98	0	2.444
2	ATCC-26_MC_BR1_MC.JPG	0.173	113.69	63	143	0	3.056
3	ATCC-26_MC_BR1_MC.JPG	0.213	101.536	54	136	0	3.778
4	ATCC-26_MC_BR1_MC.JPG	0.151	99.245	56	124	0	2.667
5	ATCC-26_MC_BR1_MC.JPG	0.167	113.488	77	137	0	2.944
6	ATCC-26_MC_BR1_MC.JPG	0.164	129.629	70	198	0	2.889
7	ATCC-26_MC_BR1_MC.JPG	0.17	123.667	79.667	151	0	3
8	ATCC-26_MC_BR1_MC.JPG	0.207	148.91	85	199.727	-135	3.693
9	ATCC-26_MC_BR1_MC.JPG	0.198	99.917	65	130	0	3.5
10	ATCC-26_MC_BR1_MC.JPG	0.17	126.794	78.667	197	0	3
11	ATCC-26_MC_BR1_MC.JPG	0.16	103.968	56	137	0	2.833
12	ATCC-26_MC_BR1_MC.JPG	0.157	112.889	72	135	0	2.778
13	ATCC-26_MC_BR1_MC.JPG	0.142	116.428	80	156.333	0	2.5
14	ATCC-26_MC_BR1_MC.JPG	0.139	110.711	46	147	-90	2.444
15	ATCC-26_MC_BR1_MC.JPG	0.17	123.188	72.667	178.333	0	3
16	ATCC-26_MC_BR1_MC.JPG	0.164	100.698	61	134	0	2.889
17	ATCC-26_MC_BR1_MC.JPG	0.213	114.903	68	157	0	3.778
18	ATCC-26_MC_BR1_MC.JPG	0.198	112.937	55	175.333	0	3.5
19	ATCC-26_MC_BR1_MC.JPG	0.194	115.418	75	151	0	3.444
20	ATCC-26_MC_BR1_MC.JPG	0.191	111.215	65	154	0	3.389
21	ATCC-26_MC_BR1_MC.JPG	0.157	74.556	51	99	0	2.778
22	ATCC-26_MC_BR1_MC.JPG	0.194	79.868	46	102	0	3.444
23	ATCC-26_MC_BR1_MC.JPG	0.167	104.772	66	123.333	0	2.944
24	ATCC-26_MC_BR1_MC.JPG	0.154	91.413	52	105	0	2.722
25	ATCC-26_MC_BR1_MC.JPG	0.157	81.078	50	106.333	0	2.778
26	ATCC-26_MC_BR1_MC.JPG	0.151	87.898	47	106	0	2.667
27	ATCC-26_MC_BR1_MC.JPG	0.117	96.886	49	128.333	0	2.056
28	ATCC-26_MC_BR1_MC.JPG	0.154	100.807	44	129.333	0	2.722
29	ATCC-26_MC_BR1_MC.JPG	0.164	104.264	63	137.667	0	2.889
30	ATCC-26_MC_BR1_MC.JPG	0.225	104.228	55	153.667	0	4
31	ATCC-26_MC_BR1_MC.JPG	0.167	85.272	54	98	0	2.944
32	ATCC-26_MC_BR1_MC.JPG	0.167	126.389	55	181	0	2.944
33	ATCC-26_MC_BR1_MC.JPG	0.185	80.9	36	104	0	3.278
34	ATCC-26_MC_BR1_MC.JPG	0.17	83.473	53	103.333	0	3
35	ATCC-26_MC_BR1_MC.JPG	0.16	63	45	82.667	0	2.833
36	ATCC-26_MC_BR1_MC.JPG	0.139	76.496	38.667	107.667	0	2.444
37	ATCC-26_MC_BR1_MC.JPG	0.16	70.929	38.333	83	0	2.833
38	ATCC-26_MC_BR1_MC.JPG	0.151	95.633	65	110	0	2.667
39	ATCC-26_MC_BR1_MC.JPG	0.157	93.608	42	134	0	2.778
40	ATCC-26_MC_BR1_MC.JPG	0.17	89.836	40	122.333	0	3
41	ATCC-26_MC_BR1_MC.JPG	0.142	110.638	50	170	0	2.5
42	ATCC-26_MC_BR1_MC.JPG	0.188	120.525	65	217.333	0	3.333
43	ATCC-26_MC_BR1_MC.JPG	0.145	101.17	46	115	0	2.556
44	ATCC-26_MC_BR1_MC.JPG	0.167	83.66	55	93.667	0	2.944
45	ATCC-26_MC_BR1_MC.JPG	0.164	83.673	56	106.333	0	2.889
46	ATCC-26_MC_BR1_MC.JPG	0.191	79.608	35	94	0	3.389
47	ATCC-26_MC_BR1_MC.JPG	0.164	255	255	255	0	2.889
48	ATCC-26_MC_BR1_MC.JPG	0.17	100.6	64	126.667	0	3
49	ATCC-26_MC_BR1_MC.JPG	0.154	91.407	69.333	107	0	2.722
50	ATCC-26_MC_BR1_MC.JPG	0.139	62.667	39	81.333	-90	2.444
51	ATCC-26_MC_BR1_MC.JPG	0.13	85.802	61	98.667	0	2.278
52	ATCC-26_MC_BR1_MC.JPG	0.136	79.03	56	105.333	0	2.389
53	ATCC-26_MC_BR1_MC.JPG	0.16	103.615	44.333	159	0	2.833
54	ATCC-26_MC_BR1_MC.JPG	0.167	93.37	62	125.667	0	2.944
55	ATCC-26_MC_BR1_MC.JPG	0.176	78.023	41	101.333	0	3.111
56	ATCC-26_MC_BR1_MC.JPG	0.179	79.517	39	110.333	0	3.167
57	ATCC-26_MC_BR1_MC.JPG	0.176	77.754	46	91.333	0	3.111
58	ATCC-26_MC_BR1_MC.JPG	0.194	89.73	49	120.667	0	3.444
59	ATCC-26_MC_BR1_MC.JPG	0.148	60.889	39	84	0	2.611
60	ATCC-26_MC_BR1_MC.JPG	0.173	70.006	37	87.333	0	3.056
61	ATCC-26_MC_BR1_MC.JPG	0.173	68.905	43	87.667	0	3.056
62	ATCC-26_MC_BR1_MC.JPG	0.157	72.196	38	90.667	0	2.778
63	ATCC-26_MC_BR1_MC.JPG	0.204	92.955	54	112	0	3.611
64	ATCC-26_MC_BR1_MC.JPG	0.188	82.262	36	107	0	3.333
65	ATCC-26_MC_BR1_MC.JPG	0.176	95.614	58	124.667	0	3.111
66	ATCC-26_MC_BR1_MC.JPG	0.17	88.594	48.667	113.333	0	3
67	ATCC-26_MC_BR1_MC.JPG	0.185	78.572	47	96.667	0	3.278
68	ATCC-26_MC_BR1_MC.JPG	0.164	113.107	50	141.667	0	2.889
69	ATCC-26_MC_BR1_MC.JPG	0.188	94.536	54	117	-90	3.333
70	ATCC-26_MC_BR1_MC.JPG	0.105	87.843	61.333	110.667	0	1.833
71	ATCC-26_MC_BR1_MC.JPG	0.13	73.508	37	99.667	0	2.278
72	ATCC-26_MC_BR1_MC.JPG	0.157	116.359	85.667	188	0	2.778
73	ATCC-26_MC_BR1_MC.JPG	0.151	76.361	42	98.333	0	2.667
74	ATCC-26_MC_BR1_MC.JPG	0.191	91.882	48	108.667	0	3.389
75	ATCC-26_MC_BR1_MC.JPG	0.164	71.799	35.667	94.333	0	2.889
76	ATCC-26_MC_BR1_MC.JPG	0.198	89.12	54	105.333	0	3.5
77	ATCC-26_MC_BR1_MC.JPG	0.145	68.397	44	86	0	2.556
78	ATCC-26_MC_BR1_MC.JPG	0.16	65.391	36.667	86.333	0	2.833
79	ATCC-26_MC_BR1_MC.JPG	0.216	83.938	44	108.333	0	3.833
80	ATCC-26_MC_BR1_MC.JPG	0.136	70.75	52.667	91.333	-90	2.389
81	ATCC-26_MC_BR1_MC.JPG	0.167	74.444	48	103.667	0	2.944
82	ATCC-26_MC_BR1_MC.JPG	0.185	255	255	255	0	3.278
83	ATCC-26_MC_BR1_MC.JPG	0.182	255	255	255	0	3.222
84	ATCC-26_MC_BR1_MC.JPG	0.173	70.149	42	92.667	0	3.056
85	ATCC-26_MC_BR1_MC.JPG	0.154	79.433	47.333	93	0	2.722
86	ATCC-26_MC_BR1_MC.JPG	0.179	87.126	62	102	0	3.167
87	ATCC-26_MC_BR1_MC.JPG	0.17	82.739	53	102	0	3
88	ATCC-26_MC_BR1_MC.JPG	0.173	78.53	44	100	0	3.056
89	ATCC-26_MC_BR1_MC.JPG	0.188	91.596	51	127.667	0	3.333
90	ATCC-26_MC_BR1_MC.JPG	0.17	74.345	42	89	0	3
91	ATCC-26_MC_BR1_MC.JPG	0.185	84.4	52	100	0	3.278
92	ATCC-26_MC_BR1_MC.JPG	0.173	99.613	75	131.333	0	3.056
93	ATCC-26_MC_BR1_MC.JPG	0.17	61.376	38.333	100	0	3
94	ATCC-26_MC_BR1_MC.JPG	0.157	68.791	43	83.667	0	2.778
95	ATCC-26_MC_BR1_MC.JPG	0.194	84.566	49	102	0	3.444
96	ATCC-26_MC_BR1_MC.JPG	0.179	65.213	41	87.667	0	3.167
97	ATCC-26_MC_BR1_MC.JPG	0.182	74.836	46	94.333	0	3.222
98	ATCC-26_MC_BR1_MC.JPG	0.21	76.176	56	85.333	0	3.722
99	ATCC-26_MC_BR1_MC.JPG	0.17	67.182	45.667	86.667	0	3
100	ATCC-26_MC_BR1_MC.JPG	0.201	85.882	44	102.667	0	3.556
101	ATCC-26_MC_BR1_MC.JPG	0.173	97.333	61	125.667	0	3.056
102	ATCC-26_MC_BR1_MC.JPG	0.145	73.184	46	102.333	0	2.556
103	ATCC-26_MC_BR1_MC.JPG	0.191	82.419	55.667	108.333	0	3.389
104	ATCC-26_MC_BR1_MC.JPG	0.151	85.803	66	100	0	2.667
105	ATCC-26_MC_BR1_MC.JPG	0.148	84.875	59.667	99.333	0	2.611
106	Mean	0.169	95.099	58.886	121.928	-4.714	2.985
107	SD	0.022	32.654	35.839	37.357	21.549	0.39
108	Min	0.105	60.889	35	81.333	-135	1.833
109	Max	0.225	255	255	255	0	4

## Sheet: ATCC-26_MC_BR2_3C02
Conidia No.	Label	Area	Mean	Min	Max	Angle	Length
1	ATCC-26_MC_BR2_3C02.JPG	0.119	255	255	255	0	2.622
2	ATCC-26_MC_BR2_3C02.JPG	0.122	99.108	60	120	0	2.711
3	ATCC-26_MC_BR2_3C02.JPG	0.124	85.614	59	114.667	0	2.756
4	ATCC-26_MC_BR2_3C02.JPG	0.115	87.776	64	109.667	0	2.533
5	ATCC-26_MC_BR2_3C02.JPG	0.117	115.898	75	146	0	2.578
6	ATCC-26_MC_BR2_3C02.JPG	0.132	165.692	62	201	0	2.933
7	ATCC-26_MC_BR2_3C02.JPG	0.117	153.955	84.333	181.333	0	2.578
8	ATCC-26_MC_BR2_3C02.JPG	0.115	75.195	48	89.667	0	2.533
9	ATCC-26_MC_BR2_3C02.JPG	0.097	77.361	59	88.667	0	2.133
10	ATCC-26_MC_BR2_3C02.JPG	0.119	75.833	54	92.333	0	2.622
11	ATCC-26_MC_BR2_3C02.JPG	0.113	90.895	67	106.333	0	2.489
12	ATCC-26_MC_BR2_3C02.JPG	0.124	118.317	49	153	0	2.756
13	ATCC-26_MC_BR2_3C02.JPG	0.119	71.983	51	86.667	0	2.622
14	ATCC-26_MC_BR2_3C02.JPG	0.115	144.713	74	191.667	0	2.533
15	ATCC-26_MC_BR2_3C02.JPG	0.113	91.275	58	110	0	2.489
16	ATCC-26_MC_BR2_3C02.JPG	0.119	93.867	58	124.333	0	2.622
17	ATCC-26_MC_BR2_3C02.JPG	0.124	145.677	76	187.667	0	2.756
18	ATCC-26_MC_BR2_3C02.JPG	0.107	255	255	255	0	2.356
19	ATCC-26_MC_BR2_3C02.JPG	0.124	169.392	69.333	203	0	2.756
20	ATCC-26_MC_BR2_3C02.JPG	0.146	144.685	82.333	197.333	0	3.244
21	ATCC-26_MC_BR2_3C02.JPG	0.122	68.656	46	83	90	2.711
22	ATCC-26_MC_BR2_3C02.JPG	0.124	65.275	46	84.333	0	2.756
23	ATCC-26_MC_BR2_3C02.JPG	0.115	70.397	58	96.333	0	2.533
24	ATCC-26_MC_BR2_3C02.JPG	0.126	75.151	51	94.333	0	2.8
25	ATCC-26_MC_BR2_3C02.JPG	0.122	77.758	59	93	0	2.711
26	ATCC-26_MC_BR2_3C02.JPG	0.126	75.089	44	95.333	0	2.8
27	ATCC-26_MC_BR2_3C02.JPG	0.124	67.989	41	87	0	2.756
28	ATCC-26_MC_BR2_3C02.JPG	0.111	70.649	45	88.333	0	2.444
29	ATCC-26_MC_BR2_3C02.JPG	0.109	67.594	50	87	0	2.4
30	ATCC-26_MC_BR2_3C02.JPG	0.132	60.194	45	72	0	2.933
31	ATCC-26_MC_BR2_3C02.JPG	0.103	84.949	52	109.333	0	2.267
32	ATCC-26_MC_BR2_3C02.JPG	0.119	62.128	44	80	0	2.622
33	ATCC-26_MC_BR2_3C02.JPG	0.115	67.948	50	88.333	0	2.533
34	ATCC-26_MC_BR2_3C02.JPG	0.126	71.318	42	88.333	0	2.8
35	ATCC-26_MC_BR2_3C02.JPG	0.122	70.586	47.667	90.667	0	2.711
36	ATCC-26_MC_BR2_3C02.JPG	0.122	90.839	55	111	0	2.711
37	ATCC-26_MC_BR2_3C02.JPG	0.12	93.923	66	120.333	0	2.667
38	ATCC-26_MC_BR2_3C02.JPG	0.101	87.804	77	101.667	-90	2.222
39	ATCC-26_MC_BR2_3C02.JPG	0.119	77.111	53	101	0	2.622
40	ATCC-26_MC_BR2_3C02.JPG	0.12	76.541	51	97	0	2.667
41	ATCC-26_MC_BR2_3C02.JPG	0.134	102.201	77	136.667	0	2.978
42	ATCC-26_MC_BR2_3C02.JPG	0.109	67.048	43.667	86	0	2.4
43	ATCC-26_MC_BR2_3C02.JPG	0.119	65.072	45	104.667	0	2.622
44	ATCC-26_MC_BR2_3C02.JPG	0.126	73.297	50	88.667	0	2.8
45	ATCC-26_MC_BR2_3C02.JPG	0.117	68.537	49	84.333	0	2.578
46	ATCC-26_MC_BR2_3C02.JPG	0.122	69	44	88.333	0	2.711
47	ATCC-26_MC_BR2_3C02.JPG	0.138	98.257	64	125.667	0	3.067
48	ATCC-26_MC_BR2_3C02.JPG	0.148	83.52	48	128.333	0	3.289
49	ATCC-26_MC_BR2_3C02.JPG	0.126	70.453	46	109	0	2.8
50	ATCC-26_MC_BR2_3C02.JPG	0.128	69.108	43	87	0	2.844
51	ATCC-26_MC_BR2_3C02_Measured.tif	0.111	253.196	154	255	0	2.422
52	ATCC-26_MC_BR2_3C02.JPG	0.115	69.029	42	86.667	0	2.533
53	ATCC-26_MC_BR2_3C02.JPG	0.126	130.615	58	161	0	2.8
54	ATCC-26_MC_BR2_3C02.JPG	0.132	147.542	76	187.667	0	2.933
55	ATCC-26_MC_BR2_3C02.JPG	0.128	138.882	73	172.667	0	2.844
56	ATCC-26_MC_BR2_3C02.JPG	0.122	85.591	63	103.333	0	2.711
57	ATCC-26_MC_BR2_3C02.JPG	0.126	80.667	45	104.333	0	2.8
58	ATCC-26_MC_BR2_3C02.JPG	0.128	70.554	45	88.333	0	2.844
59	ATCC-26_MC_BR2_3C02.JPG	0.122	62.274	42	88.333	0	2.711
60	ATCC-26_MC_BR2_3C02.JPG	0.12	63.093	39	88	0	2.667
61	ATCC-26_MC_BR2_3C02.JPG	0.115	64.69	38	88	0	2.533
62	ATCC-26_MC_BR2_3C02.JPG	0.113	69.298	43	95	0	2.489
63	ATCC-26_MC_BR2_3C02.JPG	0.134	90.475	53	105	90	2.978
64	ATCC-26_MC_BR2_3C02.JPG	0.113	84.216	56	101	0	2.489
65	ATCC-26_MC_BR2_3C02.JPG	0.109	68.818	49	85	0	2.4
66	ATCC-26_MC_BR2_3C02.JPG	0.107	61.636	46	86.667	0	2.356
67	ATCC-26_MC_BR2_3C02.JPG	0.115	63.713	45	83.333	0	2.533
68	ATCC-26_MC_BR2_3C02.JPG	0.119	67.811	43	89	0	2.622
69	ATCC-26_MC_BR2_3C02.JPG	0.12	73.077	54	88	0	2.667
70	ATCC-26_MC_BR2_3C02.JPG	0.136	82.517	50	97	0	3.022
71	ATCC-26_MC_BR2_3C02.JPG	0.12	84.787	62	99.333	0	2.667
72	ATCC-26_MC_BR2_3C02.JPG	0.124	71.646	45	92.667	0	2.756
73	ATCC-26_MC_BR2_3C02.JPG	0.124	93.19	70.667	115.333	0	2.756
74	ATCC-26_MC_BR2_3C02.JPG	0.111	175.345	85.667	229.667	0	2.444
75	ATCC-26_MC_BR2_3C02.JPG	0.128	154.144	111	179.667	0	2.844
76	ATCC-26_MC_BR2_3C02.JPG	0.117	206.412	84.333	239.333	0	2.578
77	ATCC-26_MC_BR2_3C02.JPG	0.12	87.311	64	102.667	0	2.667
78	ATCC-26_MC_BR2_3C02.JPG	0.122	85.242	58	99.667	0	2.711
79	ATCC-26_MC_BR2_3C02.JPG	0.136	91.749	53	115.333	0	3.022
80	ATCC-26_MC_BR2_3C02.JPG	0.128	84.682	60	97	0	2.844
81	ATCC-26_MC_BR2_3C02.JPG	0.124	87.958	60	108.667	0	2.756
82	ATCC-26_MC_BR2_3C02.JPG	0.117	81.299	46	97	0	2.578
83	ATCC-26_MC_BR2_3C02.JPG	0.109	74.315	44	111.667	0	2.4
84	ATCC-26_MC_BR2_3C02.JPG	0.132	61.244	39	72.333	0	2.933
85	ATCC-26_MC_BR2_3C02.JPG	0.115	78.161	60	91.667	0	2.533
86	ATCC-26_MC_BR2_3C02.JPG	0.134	75.539	44	90.667	0	2.978
87	ATCC-26_MC_BR2_3C02.JPG	0.12	88.568	64	116.667	0	2.667
88	ATCC-26_MC_BR2_3C02.JPG	0.124	96.566	54.667	127	0	2.756
89	ATCC-26_MC_BR2_3C02.JPG	0.113	81.561	49	101.333	0	2.489
90	ATCC-26_MC_BR2_3C02.JPG	0.097	73.116	42	87.667	0	2.133
91	ATCC-26_MC_BR2_3C02.JPG	0.119	83.483	48	102	0	2.622
92	ATCC-26_MC_BR2_3C02.JPG	0.124	86.757	67	103.667	0	2.756
93	ATCC-26_MC_BR2_3C02.JPG	0.13	76.278	49	91.333	0	2.889
94	ATCC-26_MC_BR2_3C02.JPG	0.105	76.633	46	102.402	45	2.326
95	ATCC-26_MC_BR2_3C02.JPG	0.122	82.425	49	100	0	2.711
96	ATCC-26_MC_BR2_3C02.JPG	0.124	80.053	59.667	106	0	2.756
97	ATCC-26_MC_BR2_3C02.JPG	0.126	81.62	42	100.333	0	2.8
98	ATCC-26_MC_BR2_3C02.JPG	0.126	82.797	52	97.667	0	2.8
99	ATCC-26_MC_BR2_3C02.JPG	0.122	75.134	50	116	0	2.711
100	ATCC-26_MC_BR2_3C02.JPG	0.122	160.183	89.333	202	0	2.711
101	ATCC-26_MC_BR2_3C02.JPG	0.12	92.65	45	116.333	0	2.667
102	ATCC-26_MC_BR2_3C02.JPG	0.117	144.311	81.667	168.333	0	2.578
103	ATCC-26_MC_BR2_3C02.JPG	0.111	70.476	41	87	0	2.444
104	ATCC-26_MC_BR2_3C02.JPG	0.119	69.772	47	84	0	2.622
105	ATCC-26_MC_BR2_3C02.JPG	0.128	67.246	43	87	0	2.844
106	ATCC-26_MC_BR2_3C02.JPG	0.132	80.005	46	94.667	-90	2.933
107	ATCC-26_MC_BR2_3C02.JPG	0.128	82.39	47	99.667	0	2.844
108	ATCC-26_MC_BR2_3C02.JPG	0.117	88.667	51	109.667	0	2.578
109	ATCC-26_MC_BR2_3C02.JPG	0.134	81.348	52	96.667	0	2.978
110	ATCC-26_MC_BR2_3C02.JPG	0.122	78.661	44	92	0	2.711
111	ATCC-26_MC_BR2_3C02.JPG	0.119	76.672	44	91.333	0	2.622
112	ATCC-26_MC_BR2_3C02.JPG	0.091	80.188	43.333	99.667	0	2
113	ATCC-26_MC_BR2_3C02.JPG	0.105	78.05	45	98.333	0	2.311
114	ATCC-26_MC_BR2_3C02.JPG	0.12	88.902	56	135.667	0	2.667
115	Mean	0.12	91.164	58.26	113.428	0.395	2.647
116	SD	0.015	35.839	29.402	39.71	17.45	0.328
117	Min	0.002	55	38	55	-90	0
118	Max	0.148	255	255	255	90	3.289

## Sheet: ATCC-26_NMC_BR1_4T03
	Label	Area	Mean	Min	Max	Angle	Length
1	ATCC-26_NMC_BR1_4T03.JPG	0.134	107.226	67	128.333	0	2.909
2	ATCC-26_NMC_BR1_4T03.JPG	0.13	102.212	66	133.333	0	2.818
3	ATCC-26_NMC_BR1_4T03.JPG	0.11	106.201	56	156.333	0	2.364
4	ATCC-26_NMC_BR1_4T03.JPG	0.136	114.061	73	149	0	2.955
5	ATCC-26_NMC_BR1_4T03.JPG	0.101	151.701	66.667	189	0	2.182
6	ATCC-26_NMC_BR1_4T03.JPG	0.134	162.359	81.333	211.333	0	2.909
7	ATCC-26_NMC_BR1_4T03.JPG	0.116	92.649	74.667	136.667	90	2.5
8	ATCC-26_NMC_BR1_4T03.JPG	0.116	190.938	80.788	228.03	4.16	2.507
9	ATCC-26_NMC_BR1_4T03.JPG	0.132	108.859	63	129.667	-90	2.864
10	ATCC-26_NMC_BR1_4T03.JPG	0.147	180.479	81.667	227.333	0	3.182
11	ATCC-26_NMC_BR1_4T03.JPG	0.143	112.816	65	155.333	0	3.091
12	ATCC-26_NMC_BR1_4T03.JPG	0.134	101.359	63	136.333	0	2.909
13	ATCC-26_NMC_BR1_4T03.JPG	0.155	181.511	50	248	0	3.364
14	ATCC-26_NMC_BR1_4T03.JPG	0.114	99.679	80	126.333	0	2.455
15	ATCC-26_NMC_BR1_4T03.JPG	0.138	108.328	56	141	0	3
16	ATCC-26_NMC_BR1_4T03.JPG	0.126	115.743	67	151.667	0	2.727
17	ATCC-26_NMC_BR1_4T03.JPG	0.149	104.116	53	133	0	3.227
18	ATCC-26_NMC_BR1_4T03.JPG	0.087	97.253	57	114.345	45	1.864
19	ATCC-26_NMC_BR1_4T03.JPG	0.11	152.214	80.667	181	0	2.364
20	ATCC-26_NMC_BR1_4T03.JPG	0.153	116.973	49	169	0	3.318
21	ATCC-26_NMC_BR1_4T03.JPG	0.081	90.103	55.667	108.333	0	1.727
22	ATCC-26_NMC_BR1_4T03.JPG	0.11	174.44	70	203.333	0	2.364
23	ATCC-26_NMC_BR1_4T03.JPG	0.147	92.22	58	108.652	44.421	3.182
24	ATCC-26_NMC_BR1_4T03.JPG	0.153	87.059	51	117	0	3.318
25	ATCC-26_NMC_BR1_4T03.JPG	0.151	108.886	69	141.667	0	3.273
26	ATCC-26_NMC_BR1_4T03.JPG	0.132	91.38	51	115.333	0	2.864
27	ATCC-26_NMC_BR1_4T03.JPG	0.153	99.523	50	147.667	0	3.318
28	ATCC-26_NMC_BR1_4T03.JPG	0.12	69.994	48	97.333	0	2.591
29	ATCC-26_NMC_BR1_4T03.JPG	0.157	115.184	50	149	0	3.409
30	ATCC-26_NMC_BR1_4T03.JPG	0.114	85.934	58	110.333	-45	2.443
31	ATCC-26_NMC_BR1_4T03.JPG	0.114	76.709	49	114	0	2.455
32	ATCC-26_NMC_BR1_4T03.JPG	0.107	162.032	81.333	195.333	0	2.318
33	ATCC-26_NMC_BR1_4T03.JPG	0.134	87.8	58	125.333	0	2.909
34	ATCC-26_NMC_BR1_4T03.JPG	0.132	141.094	66.333	166	0	2.864
35	ATCC-26_NMC_BR1_4T03.JPG	0.14	103.235	59	134.667	0	3.045
36	ATCC-26_NMC_BR1_4T03.JPG	0.149	91.486	59	117.333	0	3.227
37	ATCC-26_NMC_BR1_4T03.JPG	0.143	105.261	62	133.333	0	3.091
38	ATCC-26_NMC_BR1_4T03.JPG	0.13	102.571	58	137	0	2.818
39	ATCC-26_NMC_BR1_4T03.JPG	0.126	108.984	74	135	0	2.727
40	ATCC-26_NMC_BR1_4T03.JPG	0.118	175.392	86	220.333	0	2.545
41	ATCC-26_NMC_BR1_4T03.JPG	0.138	132.055	97	152	0	3
42	ATCC-26_NMC_BR1_4T03.JPG	0.118	111.942	52.667	143.667	0	2.545
43	ATCC-26_NMC_BR1_4T03.JPG	0.124	156.917	76	196.667	0	2.682
44	ATCC-26_NMC_BR1_4T03.JPG	0.149	121.556	62	151	90	3.227
45	ATCC-26_NMC_BR1_4T03.JPG	0.157	192.351	108	228.333	0	3.409
46	ATCC-26_NMC_BR1_4T03.JPG	0.136	174.879	78.667	226.667	0	2.955
47	ATCC-26_NMC_BR1_4T03.JPG	0.132	104.877	55	130.778	0.909	2.864
48	ATCC-26_NMC_BR1_4T03.JPG	0.132	125.927	63	159.333	0	2.864
49	ATCC-26_NMC_BR1_4T03.JPG	0.134	102.405	58	121	0	2.909
50	ATCC-26_NMC_BR1_4T03.JPG	0.134	93.236	46	119	0	2.909
51	ATCC-26_NMC_BR1_4T03.JPG	0.163	125.768	70	164.667	90	3.545
52	Mean	0.131	119.958	64.911	153.238	4.5	2.841
53	SD	0.018	32.083	13.233	38.051	27.353	0.395
54	Min	0.081	69.994	46	97.333	-90	1.727
55	Max	0.163	192.351	108	248	90	3.545

## Sheet: ATCC-26_NMC_BR2_NMC2
	Label	Area	Mean	Min	Max	Angle	Length
1	ATCC-26_NMC_BR2_NMC2.JPG	0.164	98.516	66	125.333	0	2.889
2	ATCC-26_NMC_BR2_NMC2.JPG	0.164	117.799	50	158	0	2.889
3	ATCC-26_NMC_BR2_NMC2.JPG	0.164	105.44	76	166.333	0	2.889
4	ATCC-26_NMC_BR2_NMC2.JPG	0.188	151.891	63	185.667	0	3.333
5	ATCC-26_NMC_BR2_NMC2.JPG	0.167	108.21	68	157.333	0	2.944
6	ATCC-26_NMC_BR2_NMC2.JPG	0.151	104.646	79.667	136.333	0	2.667
7	ATCC-26_NMC_BR2_NMC2.JPG	0.151	103.449	77	131	0	2.667
8	ATCC-26_NMC_BR2_NMC2.JPG	0.142	112.862	82	137.333	-90	2.5
9	ATCC-26_NMC_BR2_NMC2.JPG	0.145	91.121	74	108	0	2.556
10	ATCC-26_NMC_BR2_NMC2.JPG	0.148	125.104	58	153	90	2.611
11	ATCC-26_NMC_BR2_NMC2.JPG	0.151	125.728	73	159.667	0	2.667
12	ATCC-26_NMC_BR2_NMC2.JPG	0.148	104.319	72	123	0	2.611
13	ATCC-26_NMC_BR2_NMC2.JPG	0.188	203.765	75.333	243.333	0	3.333
14	ATCC-26_NMC_BR2_NMC2.JPG	0.157	98.869	74	145.333	0	2.778
15	ATCC-26_NMC_BR2_NMC2.JPG	0.182	136.78	81.333	191	0	3.222
16	ATCC-26_NMC_BR2_NMC2.JPG	0.16	130.577	76	173	0	2.833
17	ATCC-26_NMC_BR2_NMC2.JPG	0.133	129.581	84.333	160	0	2.333
18	ATCC-26_NMC_BR2_NMC2.JPG	0.167	129.679	70	158.333	90	2.944
19	ATCC-26_NMC_BR2_NMC2.JPG	0.182	126.367	70	165.333	0	3.222
20	ATCC-26_NMC_BR2_NMC2.JPG	0.17	91.819	53	116.592	-45	2.986
21	ATCC-26_NMC_BR2_NMC2.JPG	0.157	98.771	67	134.333	0	2.778
22	ATCC-26_NMC_BR2_NMC2.JPG	0.154	101.987	66.333	128	0	2.722
23	ATCC-26_NMC_BR2_NMC2.JPG	0.191	111.237	73	139	0	3.389
24	ATCC-26_NMC_BR2_NMC2.JPG	0.17	108.352	64	129.333	0	3
25	ATCC-26_NMC_BR2_NMC2.JPG	0.167	124.08	74	163.667	0	2.944
26	ATCC-26_NMC_BR2_NMC2.JPG	0.164	124.126	67	160.333	0	2.889
27	ATCC-26_NMC_BR2_NMC2.JPG	0.148	86.792	63	119.667	0	2.611
28	ATCC-26_NMC_BR2_NMC2.JPG	0.151	102.633	74	127.333	0	2.667
29	ATCC-26_NMC_BR2_NMC2.JPG	0.207	100.512	66	124	0	3.667
30	ATCC-26_NMC_BR2_NMC2.JPG	0.16	108	65	127	0	2.833
31	ATCC-26_NMC_BR2_NMC2.JPG	0.139	89.185	63	103	0	2.444
32	ATCC-26_NMC_BR2_NMC2.JPG	0.151	120.19	91	140.667	0	2.667
33	ATCC-26_NMC_BR2_NMC2.JPG	0.191	122.661	74	152.667	0	3.389
34	ATCC-26_NMC_BR2_NMC2.JPG	0.151	121.15	76	146.333	0	2.667
35	ATCC-26_NMC_BR2_NMC2.JPG	0.164	105.107	69	134	0	2.889
36	ATCC-26_NMC_BR2_NMC2.JPG	0.157	128.124	82	158	0	2.778
37	ATCC-26_NMC_BR2_NMC2.JPG	0.167	119.444	79	152.667	0	2.944
38	ATCC-26_NMC_BR2_NMC2.JPG	0.17	135.848	71.667	173.667	0	3
39	ATCC-26_NMC_BR2_NMC2.JPG	0.191	121.129	77.333	157.333	0	3.389
40	ATCC-26_NMC_BR2_NMC2.JPG	0.16	99.327	65	117	0	2.833
41	ATCC-26_NMC_BR2_NMC2.JPG	0.179	117.362	87	138	0	3.167
42	ATCC-26_NMC_BR2_NMC2.JPG	0.154	140.927	70.333	188.333	0	2.722
43	ATCC-26_NMC_BR2_NMC2.JPG	0.105	105.41	62.333	148.787	-45	1.807
44	ATCC-26_NMC_BR2_NMC2.JPG	0.154	255	255	255	0	2.722
45	ATCC-26_NMC_BR2_NMC2.JPG	0.133	107.953	66.667	135.667	0	2.333
46	ATCC-26_NMC_BR2_NMC2.JPG	0.148	118.361	52	148.667	0	2.611
47	ATCC-26_NMC_BR2_NMC2.JPG	0.136	124.295	73.333	144.667	0	2.389
48	ATCC-26_NMC_BR2_NMC2.JPG	0.17	124.715	72	156	0	3
49	ATCC-26_NMC_BR2_NMC2.JPG	0.17	129.939	69	161.333	0	3
50	ATCC-26_NMC_BR2_NMC2.JPG	0.157	113.281	68.333	148.667	0	2.778
51	ATCC-26_NMC_BR2_NMC2.JPG	0.13	91.294	65.667	104.667	0	2.278
52	ATCC-26_NMC_BR2_NMC2.JPG	0.167	108.241	82	122	0	2.944
53	ATCC-26_NMC_BR2_NMC2.JPG	0.133	101.891	80	121.333	0	2.333
54	ATCC-26_NMC_BR2_NMC2.JPG	0.182	112.831	81	131.667	0	3.222
55	ATCC-26_NMC_BR2_NMC2.JPG	0.16	139.994	95	163.667	0	2.833
56	ATCC-26_NMC_BR2_NMC2.JPG	0.151	110.857	78.667	133.667	0	2.667
57	ATCC-26_NMC_BR2_NMC2.JPG	0.142	109.783	73	135	0	2.5
58	ATCC-26_NMC_BR2_NMC2.JPG	0.154	118.947	77	144	0	2.722
59	ATCC-26_NMC_BR2_NMC2.JPG	0.179	123.592	61	177.667	0	3.167
60	ATCC-26_NMC_BR2_NMC2.JPG	0.216	159.352	66.667	199	0	3.833
61	ATCC-26_NMC_BR2_NMC2.JPG	0.21	143.672	58	191	0	3.722
62	ATCC-26_NMC_BR2_NMC2.JPG	0.151	98.034	69	127.333	0	2.667
63	ATCC-26_NMC_BR2_NMC2.JPG	0.148	109.063	83	135	0	2.611
64	ATCC-26_NMC_BR2_NMC2.JPG	0.16	96.147	64	115	0	2.833
65	ATCC-26_NMC_BR2_NMC2.JPG	0.139	104.259	78	122.333	0	2.444
66	ATCC-26_NMC_BR2_NMC2.JPG	0.114	119.441	58	149	0	2
67	ATCC-26_NMC_BR2_NMC2.JPG	0.139	111.748	64	134.667	0	2.444
68	ATCC-26_NMC_BR2_NMC2.JPG	0.136	98.174	66.667	127	0	2.389
69	ATCC-26_NMC_BR2_NMC2.JPG	0.136	110.811	68	143.333	0	2.389
70	ATCC-26_NMC_BR2_NMC2.JPG	0.148	123.194	64	159.333	0	2.611
71	ATCC-26_NMC_BR2_NMC2.JPG	0.123	113.575	59	142	0	2.167
72	ATCC-26_NMC_BR2_NMC2.JPG	0.164	255	255	255	0	2.889
73	ATCC-26_NMC_BR2_NMC2.JPG	0.151	112.259	76	135.667	0	2.667
74	ATCC-26_NMC_BR2_NMC2.JPG	0.157	138.915	79.667	164.333	0	2.778
75	ATCC-26_NMC_BR2_NMC2.JPG	0.188	133.47	63	191	0	3.333
76	ATCC-26_NMC_BR2_NMC2.JPG	0.179	117.891	57.333	152.667	0	3.167
77	ATCC-26_NMC_BR2_NMC2.JPG	0.133	131.806	78	171	0	2.333
78	ATCC-26_NMC_BR2_NMC2.JPG	0.117	114.982	66.333	148.667	0	2.056
79	ATCC-26_NMC_BR2_NMC2.JPG	0.176	111.772	72	138.667	0	3.111
80	ATCC-26_NMC_BR2_NMC2.JPG	0.093	95.156	61	123	0	1.611
81	ATCC-26_NMC_BR2_NMC2.JPG	0.16	105.949	69	127.333	0	2.833
82	ATCC-26_NMC_BR2_NMC2.JPG	0.139	90.674	65.667	106.333	0	2.444
83	ATCC-26_NMC_BR2_NMC2.JPG	0.111	104.528	65.333	130.333	0	1.944
84	ATCC-26_NMC_BR2_NMC2.JPG	0.142	101.913	54	130.667	0	2.5
85	ATCC-26_NMC_BR2_NMC2.JPG	0.142	87.572	60	103	-90	2.5
86	ATCC-26_NMC_BR2_NMC2.JPG	0.123	93.767	72	116.667	0	2.167
87	ATCC-26_NMC_BR2_NMC2.JPG	0.136	92.591	56.667	121.667	0	2.389
88	ATCC-26_NMC_BR2_NMC2.JPG	0.154	112.227	61	142.667	0	2.722
89	ATCC-26_NMC_BR2_NMC2.JPG	0.164	84.761	53.333	121.667	0	2.889
90	ATCC-26_NMC_BR2_NMC2.JPG	0.182	131.187	88	161.952	45	3.221
91	ATCC-26_NMC_BR2_NMC2.JPG	0.167	105.864	53	142	0	2.944
92	ATCC-26_NMC_BR2_NMC2.JPG	0.176	136.029	66.667	176	0	3.111
93	ATCC-26_NMC_BR2_NMC2.JPG	0.157	94.765	70	141.667	0	2.778
94	ATCC-26_NMC_BR2_NMC2.JPG	0.182	100.006	71	174	0	3.222
95	ATCC-26_NMC_BR2_NMC2.JPG	0.145	165.411	74.333	213.667	0	2.556
96	ATCC-26_NMC_BR2_NMC2.JPG	0.148	115.493	70	140.333	0	2.611
97	ATCC-26_NMC_BR2_NMC2.JPG	0.136	89.621	69	110.667	0	2.389
98	ATCC-26_NMC_BR2_NMC2.JPG	0.148	117.472	69	142	0	2.611
99	ATCC-26_NMC_BR2_NMC2.JPG	0.164	92.377	61.333	112.333	0	2.889
100	ATCC-26_NMC_BR2_NMC2.JPG	0.204	119.444	64.333	148	0	3.611
101	ATCC-26_NMC_BR2_NMC2.JPG	0.179	98.69	63	122	0	3.167
102	ATCC-26_NMC_BR2_NMC2.JPG	0.17	90.897	73	120.667	0	3
103	ATCC-26_NMC_BR2_NMC2.JPG	0.194	113.344	53	145	0	3.444
104	ATCC-26_NMC_BR2_NMC2.JPG	0.127	109.407	67	140.333	0	2.222
105	ATCC-26_NMC_BR2_NMC2.JPG	0.17	138.055	77	195.667	0	3
106	ATCC-26_NMC_BR2_NMC2.JPG	0.102	98.081	59.667	139	0	1.778
107	ATCC-26_NMC_BR2_NMC2.JPG	0.145	86.142	60	104	90	2.556
108	ATCC-26_NMC_BR2_NMC2.JPG	0.145	141.34	81.667	180.333	0	2.556
109	ATCC-26_NMC_BR2_NMC2.JPG	0.102	114.081	86	138.333	-90	1.778
110	ATCC-26_NMC_BR2_NMC2.JPG	0.148	95.472	61	109.829	45	2.593
111	ATCC-26_NMC_BR2_NMC2.JPG	0.133	101.837	71.667	128.333	0	2.333
112	ATCC-26_NMC_BR2_NMC2.JPG	0.182	126.452	73	167.667	0	3.222
113	ATCC-26_NMC_BR2_NMC2.JPG	0.151	124.912	64	175	0	2.667
114	ATCC-26_NMC_BR2_NMC2.JPG	0.154	123.873	75	163	0	2.722
115	ATCC-26_NMC_BR2_NMC2.JPG	0.157	118.804	83	146	0	2.778
116	ATCC-26_NMC_BR2_NMC2.JPG	0.157	102.373	62.333	127.667	0	2.778
117	ATCC-26_NMC_BR2_NMC2.JPG	0.17	109.321	70	138.333	0	3
118	ATCC-26_NMC_BR2_NMC2.JPG	0.148	105.951	65	129	0	2.611
119	ATCC-26_NMC_BR2_NMC2.JPG	0.151	94.007	70	116.667	0	2.667
120	ATCC-26_NMC_BR2_NMC2.JPG	0.157	94.712	58.333	123.667	0	2.778
121	ATCC-26_NMC_BR2_NMC2.JPG	0.182	137.079	65.333	166.667	0	3.222
122	Mean	0.156	116.075	72.551	146.329	0	2.759
123	SD	0.022	25.564	25.305	28.291	21.737	0.402
124	Min	0.093	84.761	50	103	-90	1.611
125	Max	0.216	255	255	255	90	3.833

## Sheet: MTCC-13369_MC_BR1_4T01
	Label	Area	Mean	Min	Max	Angle	Length
1	MTCC-13369_MC_BR1_4T01.JPG	0.505	122.545	82	150.333	0	3.182
2	MTCC-13369_MC_BR1_4T01.JPG	0.574	149.333	38.343	199.926	0	3.586
3	MTCC-13369_MC_BR1_4T01.JPG	0.528	95.439	56.444	129.212	0	3.384
4	MTCC-13369_MC_BR1_4T01.JPG	0.597	162.745	105.111	209.522	0	3.737
5	MTCC-13369_MC_BR1_4T01.JPG	0.551	91.463	57.75	127.907	0	3.434
6	MTCC-13369_MC_BR1_4T01.JPG	0.528	107.217	73.028	129.796	45	3.286
7	MTCC-13369_MC_BR1_4T01.JPG	0.528	129.075	86.139	153.296	0	3.333
8	MTCC-13369_MC_BR1_4T01.JPG	0.505	108.468	54.944	138.929	0	3.232
9	MTCC-13369_MC_BR1_4T01.JPG	0.482	105.551	65.917	124.466	0	3.081
10	MTCC-13369_MC_BR1_4T01.JPG	0.574	119.07	56.5	147.667	0	3.636
11	MTCC-13369_MC_BR1_4T01.JPG	0.528	108.534	62.528	128.793	0	3.283
12	MTCC-13369_MC_BR1_4T01.JPG	0.597	117.344	63.111	145.778	0	3.788
13	MTCC-13369_MC_BR1_4T01.JPG	0.574	115.825	66.083	139.806	0	3.687
14	MTCC-13369_MC_BR1_4T01.JPG	0.482	187.081	51.528	231.972	0	3.03
15	MTCC-13369_MC_BR1_4T01.JPG	0.528	112.847	47.898	145.647	0	3.384
16	MTCC-13369_MC_BR1_4T01.JPG	0.482	147.569	79.778	196.704	45	3.071
17	MTCC-13369_MC_BR1_4T01.JPG	0.505	119.675	74.5	149.776	0	3.232
18	MTCC-13369_MC_BR1_4T01.JPG	0.597	110.18	68.333	126.737	0	3.737
19	MTCC-13369_MC_BR1_4T01.JPG	0.528	111.289	60.083	141.361	0	3.333
20	MTCC-13369_MC_BR1_4T01.JPG	0.551	255	255	255	0	3.485
21	MTCC-13369_MC_BR1_4T01.JPG	0.413	255	255	255	0	2.576
22	MTCC-13369_MC_BR1_4T01.JPG	0.459	255	255	255	0	2.879
23	MTCC-13369_MC_BR1_4T01.JPG	0.459	255	255	255	0	2.879
24	MTCC-13369_MC_BR1_4T01.JPG	0.551	120.556	75.667	151.667	0	3.485
25	MTCC-13369_MC_BR1_4T01.JPG	0.551	255	255	255	0	3.485
26	MTCC-13369_MC_BR1_4T01.JPG	0.62	255	255	255	0	3.939
27	MTCC-13369_MC_BR1_4T01.JPG	0.551	255	255	255	0	3.485
28	MTCC-13369_MC_BR1_4T01.JPG	0.505	255	255	255	0	3.182
29	MTCC-13369_MC_BR1_4T01.JPG	0.459	255	255	255	0	2.879
30	MTCC-13369_MC_BR1_4T01.JPG	0.574	129.44	57	167.333	0	3.636
31	MTCC-13369_MC_BR1_4T01.JPG	0.436	255	255	255	0	2.727
32	MTCC-13369_MC_BR1_4T01.JPG	0.551	255	255	255	0	3.485
33	MTCC-13369_MC_BR1_4T01.JPG	0.505	255	255	255	0	3.182
34	MTCC-13369_MC_BR1_4T01.JPG	0.574	255	255	255	0	3.636
35	MTCC-13369_MC_BR1_4T01.JPG	0.62	255	255	255	0	3.939
36	MTCC-13369_MC_BR1_4T01.JPG	0.505	126.47	61.167	158.667	0	3.182
37	MTCC-13369_MC_BR1_4T01.JPG	0.551	255	255	255	0	3.485
38	MTCC-13369_MC_BR1_4T01.JPG	0.551	255	255	255	0	3.485
39	MTCC-13369_MC_BR1_4T01.JPG	0.643	196.705	125.75	215.583	0	4.091
40	MTCC-13369_MC_BR1_4T01.JPG	0.574	251.12	158	255	0	3.636
41	MTCC-13369_MC_BR1_4T01.JPG	0.574	201.66	179.833	219.833	0	3.636
42	MTCC-13369_MC_BR1_4T01.JPG	0.574	255	255	255	0	3.636
43	MTCC-13369_MC_BR1_4T01.JPG	0.551	120.625	77	151.333	0	3.485
44	MTCC-13369_MC_BR1_4T01.JPG	0.597	118.793	73.5	156.2	0	3.712
45	MTCC-13369_MC_BR1_4T01.JPG	0.505	146.515	51.667	202.333	0	3.182
46	MTCC-13369_MC_BR1_4T01.JPG	0.505	205.53	93	251.333	0	3.182
47	MTCC-13369_MC_BR1_4T01.JPG	0.459	255	255	255	0	2.879
48	MTCC-13369_MC_BR1_4T01.JPG	0.39	209.537	178	255	42.51	2.466
49	MTCC-13369_MC_BR1_4T01.JPG	0.597	203.686	165.634	255	43.363	3.751
50	MTCC-13369_MC_BR1_4T01.JPG	0.574	255	255	255	0	3.636
51	MTCC-13369_MC_BR1_4T01.JPG	0.574	255	255	255	0	3.636
52	MTCC-13369_MC_BR1_4T01.JPG	0.528	255	255	255	0	3.333
53	MTCC-13369_MC_BR1_4T01.JPG	0.436	255	255	255	0	2.727
54	MTCC-13369_MC_BR1_4T01.JPG	0.551	255	255	255	0	3.485
55	MTCC-13369_MC_BR1_4T01.JPG	0.597	255	255	255	0	3.788
56	MTCC-13369_MC_BR1_4T01.JPG	0.482	255	255	255	0	3.03
57	MTCC-13369_MC_BR1_4T01.JPG	0.482	255	255	255	0	3.03
58	MTCC-13369_MC_BR1_4T01.JPG	0.551	255	255	255	0	3.485
59	MTCC-13369_MC_BR1_4T01.JPG	0.482	255	255	255	0	3.03
60	MTCC-13369_MC_BR1_4T01.JPG	0.666	255	255	255	0	4.242
61	MTCC-13369_MC_BR1_4T01.JPG	0.482	255	255	255	0	3.03
62	MTCC-13369_MC_BR1_4T01.JPG	0.505	255	255	255	0	3.182
63	MTCC-13369_MC_BR1_4T01.JPG	0.528	255	255	255	0	3.333
64	MTCC-13369_MC_BR1_4T01.JPG	0.551	255	255	255	0	3.485
65	MTCC-13369_MC_BR1_4T01.JPG	0.574	255	255	255	0	3.636
66	MTCC-13369_MC_BR1_4T01.JPG	0.551	255	255	255	0	3.485
67	MTCC-13369_MC_BR1_4T01.JPG	0.505	255	255	255	0	3.182
68	MTCC-13369_MC_BR1_4T01.JPG	0.505	255	255	255	0	3.182
69	MTCC-13369_MC_BR1_4T01.JPG	0.574	255	255	255	0	3.636
70	MTCC-13369_MC_BR1_4T01.JPG	0.597	255	255	255	0	3.788
71	MTCC-13369_MC_BR1_4T01.JPG	0.528	255	255	255	0	3.333
72	MTCC-13369_MC_BR1_4T01.JPG	0.528	255	255	255	0	3.333
73	MTCC-13369_MC_BR1_4T01.JPG	0.482	255	255	255	0	3.03
74	MTCC-13369_MC_BR1_4T01.JPG	0.551	255	255	255	0	3.485
75	MTCC-13369_MC_BR1_4T01.JPG	0.528	255	255	255	0	3.333
76	MTCC-13369_MC_BR1_4T01.JPG	0.505	255	255	255	0	3.182
77	MTCC-13369_MC_BR1_4T01.JPG	0.482	255	255	255	0	3.03
78	MTCC-13369_MC_BR1_4T01.JPG	0.482	255	255	255	90	3.03
79	MTCC-13369_MC_BR1_4T01.JPG	0.436	215.066	184.053	255	45	2.786
80	MTCC-13369_MC_BR1_4T01.JPG	0.459	255	255	255	0	2.879
81	MTCC-13369_MC_BR1_4T01.JPG	0.482	255	255	255	0	3.03
82	MTCC-13369_MC_BR1_4T01.JPG	0.551	255	255	255	0	3.485
83	MTCC-13369_MC_BR1_4T01.JPG	0.528	255	255	255	0	3.333
84	MTCC-13369_MC_BR1_4T01.JPG	0.551	255	255	255	0	3.485
85	MTCC-13369_MC_BR1_4T01.JPG	0.551	255	255	255	0	3.485
86	MTCC-13369_MC_BR1_4T01.JPG	0.597	255	255	255	0	3.788
87	MTCC-13369_MC_BR1_4T01.JPG	0.528	255	255	255	0	3.333
88	MTCC-13369_MC_BR1_4T01.JPG	0.597	255	255	255	0	3.788
89	MTCC-13369_MC_BR1_4T01.JPG	0.62	255	255	255	0	3.939
90	MTCC-13369_MC_BR1_4T01.JPG	0.62	255	255	255	0	3.939
91	MTCC-13369_MC_BR1_4T01.JPG	0.574	255	255	255	0	3.636
92	MTCC-13369_MC_BR1_4T01.JPG	0.551	255	255	255	0	3.485
93	MTCC-13369_MC_BR1_4T01.JPG	0.528	255	255	255	0	3.333
94	MTCC-13369_MC_BR1_4T01.JPG	0.551	255	255	255	0	3.485
95	MTCC-13369_MC_BR1_4T01.JPG	0.574	255	255	255	0	3.636
96	MTCC-13369_MC_BR1_4T01.JPG	0.62	247.358	48.667	255	0	3.939
97	MTCC-13369_MC_BR1_4T01.JPG	0.505	255	255	255	0	3.182
98	MTCC-13369_MC_BR1_4T01.JPG	0.505	255	255	255	0	3.182
99	MTCC-13369_MC_BR1_4T01.JPG	0.574	255	255	255	0	3.636
100	MTCC-13369_MC_BR1_4T01.JPG	0.505	255	255	255	0	3.182
101	MTCC-13369_MC_BR1_4T01.JPG	0.597	255	255	255	0	3.788
102	Mean	0.536	219.35	199.198	229.771	3.078	3.386
103	SD	0.052	57.525	83.927	45.053	13.002	0.337
104	Min	0.39	91.463	38.343	124.466	0	2.466
105	Max	0.666	255	255	255	90	4.242

## Sheet: MTCC-13369_MC_BR2_3C06
	Label	Area	Mean	Min	Max	Angle	Length
1	MTCC-13369_MC_BR2_3C06.JPG	0.473	255	255	255	0	2.923
2	MTCC-13369_MC_BR2_3C06.JPG	0.544	88.183	65.583	105.444	0	3.333
3	MTCC-13369_MC_BR2_3C06.JPG	0.497	114.963	84	137.933	0	3.026
4	MTCC-13369_MC_BR2_3C06.JPG	0.521	123.637	67.537	154.944	0	3.231
5	MTCC-13369_MC_BR2_3C06.JPG	0.497	103.19	70.667	130.893	0.971	3.026
6	MTCC-13369_MC_BR2_3C06.JPG	0.544	114.971	74	140	0	3.385
7	MTCC-13369_MC_BR2_3C06.JPG	0.521	88.46	60.056	111.119	0	3.179
8	MTCC-13369_MC_BR2_3C06.JPG	0.473	88.267	65.667	106.667	0	2.923
9	MTCC-13369_MC_BR2_3C06.JPG	0.45	91.321	71.741	112.062	0	2.718
10	MTCC-13369_MC_BR2_3C06.JPG	0.497	94.083	61.944	121.444	0	3.077
11	MTCC-13369_MC_BR2_3C06.JPG	0.45	89.998	66.444	110.247	0	2.821
12	MTCC-13369_MC_BR2_3C06.JPG	0.497	94.092	59	122.333	-0.939	3.129
13	MTCC-13369_MC_BR2_3C06.JPG	0.497	77.706	49.5	94.864	0	3.051
14	MTCC-13369_MC_BR2_3C06.JPG	0.568	93.244	71.444	126.304	0	3.59
15	MTCC-13369_MC_BR2_3C06.JPG	0.639	95.98	60.667	118.385	0	3.949
16	MTCC-13369_MC_BR2_3C06.JPG	0.473	82.38	56.694	95.534	0	2.872
17	MTCC-13369_MC_BR2_3C06.JPG	0.497	93.667	67.889	113.275	0	3.026
18	MTCC-13369_MC_BR2_3C06.JPG	0.473	92.617	67.152	113.275	0	2.974
19	MTCC-13369_MC_BR2_3C06.JPG	0.426	81.047	67.222	92.825	0	2.564
20	MTCC-13369_MC_BR2_3C06.JPG	0.402	82.065	59.333	97.333	0	2.513
21	MTCC-13369_MC_BR2_3C06.JPG	0.45	98.298	65	115	0	2.769
22	MTCC-13369_MC_BR2_3C06.JPG	0.426	82.833	70.231	93.523	0	2.564
23	MTCC-13369_MC_BR2_3C06.JPG	0.473	73.879	57.75	83.167	0	2.923
24	MTCC-13369_MC_BR2_3C06.JPG	0.473	126.268	78.167	151.825	0	2.846
25	MTCC-13369_MC_BR2_3C06.JPG	0.45	83.439	57	95.667	0	2.769
26	MTCC-13369_MC_BR2_3C06.JPG	0.45	122.921	85.5	135.833	0	2.769
27	MTCC-13369_MC_BR2_3C06.JPG	0.402	130.961	74.667	162.667	0	2.462
28	MTCC-13369_MC_BR2_3C06.JPG	0.45	119.167	66.333	148.667	0	2.769
29	MTCC-13369_MC_BR2_3C06.JPG	0.426	170.963	72	197.667	0	2.615
30	MTCC-13369_MC_BR2_3C06.JPG	0.426	71.981	60	86.667	0	2.615
31	MTCC-13369_MC_BR2_3C06.JPG	0.426	72.446	54.167	87.51	0	2.538
32	MTCC-13369_MC_BR2_3C06.JPG	0.402	113.274	76.75	138.74	0	2.385
33	MTCC-13369_MC_BR2_3C06.JPG	0.45	89.789	67.667	105.667	0	2.769
34	MTCC-13369_MC_BR2_3C06.JPG	0.497	78.458	49.167	94.829	0	3
35	MTCC-13369_MC_BR2_3C06.JPG	0.473	95.162	63	111.088	0	2.846
36	MTCC-13369_MC_BR2_3C06.JPG	0.473	85.543	61.763	99.14	0	2.846
37	MTCC-13369_MC_BR2_3C06.JPG	0.497	87.794	54.25	102.492	0	3
38	MTCC-13369_MC_BR2_3C06.JPG	0.473	75.533	53	95	0	2.923
39	MTCC-13369_MC_BR2_3C06.JPG	0.402	114.961	79.625	139.698	0	2.385
40	MTCC-13369_MC_BR2_3C06.JPG	0.45	124.697	83	150.398	0	2.692
41	MTCC-13369_MC_BR2_3C06.JPG	0.45	106.693	81.833	125.833	0	2.769
42	MTCC-13369_MC_BR2_3C06.JPG	0.426	82.587	62.583	92.172	0	2.538
43	MTCC-13369_MC_BR2_3C06.JPG	0.45	124.404	87	166.333	0	2.769
44	MTCC-13369_MC_BR2_3C06.JPG	0.473	104.973	62.333	120.895	0	2.846
45	MTCC-13369_MC_BR2_3C06.JPG	0.379	88.844	70.111	103.067	0	2.231
46	MTCC-13369_MC_BR2_3C06.JPG	0.426	84.375	60.667	102.069	0	2.538
47	MTCC-13369_MC_BR2_3C06.JPG	0.402	73.849	57.75	83.438	0	2.385
48	MTCC-13369_MC_BR2_3C06.JPG	0.379	136.927	103.667	163.333	0	2.308
49	MTCC-13369_MC_BR2_3C06.JPG	0.355	109.133	59.667	148.333	0	2.154
50	MTCC-13369_MC_BR2_3C06.JPG	0.426	111.796	78.667	141.333	0	2.615
51	MTCC-13369_MC_BR2_3C06.JPG	0.426	255	255	255	0	2.615
52	MTCC-13369_MC_BR2_3C06.JPG	0.45	119.732	95.667	136.917	0	2.769
53	MTCC-13369_MC_BR2_3C06.JPG	0.45	112.93	82.981	132.648	0	2.692
54	MTCC-13369_MC_BR2_3C06.JPG	0.402	112.529	70.667	141.667	0	2.462
55	MTCC-13369_MC_BR2_3C06.JPG	0.426	124.852	82.333	151	0	2.615
56	MTCC-13369_MC_BR2_3C06.JPG	0.402	129.314	66	164.667	0	2.462
57	MTCC-13369_MC_BR2_3C06.JPG	0.45	130.053	78.333	154	0	2.769
58	MTCC-13369_MC_BR2_3C06.JPG	0.45	136.649	95.667	179	0	2.769
59	MTCC-13369_MC_BR2_3C06.JPG	0.426	101.685	87.667	124.667	0	2.615
60	MTCC-13369_MC_BR2_3C06.JPG	0.402	255	255	255	0	2.462
61	MTCC-13369_MC_BR2_3C06.JPG	0.45	129.07	85	154.667	0	2.769
62	MTCC-13369_MC_BR2_3C06.JPG	0.426	135.574	74.667	168.667	0	2.615
63	MTCC-13369_MC_BR2_3C06.JPG	0.402	112.608	84	137.667	0	2.462
64	MTCC-13369_MC_BR2_3C06.JPG	0.426	116.389	75.667	144	0	2.615
65	MTCC-13369_MC_BR2_3C06.JPG	0.426	115.759	75.333	144.667	0	2.615
66	MTCC-13369_MC_BR2_3C06.JPG	0.402	78.961	56.333	91.667	0	2.462
67	MTCC-13369_MC_BR2_3C06.JPG	0.426	107.759	81.667	127.667	0	2.615
68	MTCC-13369_MC_BR2_3C06.JPG	0.402	99.98	80.333	119.667	90	2.462
69	MTCC-13369_MC_BR2_3C06.JPG	0.402	114.49	83.667	136.667	0	2.462
70	MTCC-13369_MC_BR2_3C06.JPG	0.45	126.877	101	154	0	2.769
71	MTCC-13369_MC_BR2_3C06.JPG	0.402	114.157	64.333	152.333	0	2.462
72	MTCC-13369_MC_BR2_3C06.JPG	0.473	155.717	81	190.667	0	2.923
73	MTCC-13369_MC_BR2_3C06.JPG	0.45	161.193	70	212.667	0	2.769
74	MTCC-13369_MC_BR2_3C06.JPG	0.45	112.474	75	146.333	0	2.769
75	MTCC-13369_MC_BR2_3C06.JPG	0.426	129.352	74	157.667	0	2.615
76	MTCC-13369_MC_BR2_3C06.JPG	0.402	99.667	84	118	0	2.462
77	MTCC-13369_MC_BR2_3C06.JPG	0.426	172.185	102.667	209.333	0	2.615
78	MTCC-13369_MC_BR2_3C06.JPG	0.426	75.463	54.333	87	0	2.615
79	MTCC-13369_MC_BR2_3C06.JPG	0.45	114.509	85.333	139.667	0	2.769
80	MTCC-13369_MC_BR2_3C06.JPG	0.402	140.216	90.333	172.333	0	2.462
81	MTCC-13369_MC_BR2_3C06.JPG	0.379	120.312	76.667	149	0	2.308
82	MTCC-13369_MC_BR2_3C06.JPG	0.45	97.158	75	126.667	0	2.769
83	MTCC-13369_MC_BR2_3C06.JPG	0.45	97.544	67	113	0	2.769
84	MTCC-13369_MC_BR2_3C06.JPG	0.355	91.089	75.667	102.667	0	2.154
85	MTCC-13369_MC_BR2_3C06.JPG	0.355	86.822	64.667	98	0	2.154
86	MTCC-13369_MC_BR2_3C06.JPG	0.426	81.63	57	101	0	2.615
87	MTCC-13369_MC_BR2_3C06.JPG	0.45	91.737	63	110	0	2.769
88	MTCC-13369_MC_BR2_3C06.JPG	0.497	255	255	255	0	3
89	MTCC-13369_MC_BR2_3C06.JPG	0.45	89.096	66.417	104.583	0	2.769
90	MTCC-13369_MC_BR2_3C06.JPG	0.473	93.063	73.194	115.213	0	2.923
91	MTCC-13369_MC_BR2_3C06.JPG	0.402	131.926	90.917	154.287	0	2.462
92	MTCC-13369_MC_BR2_3C06.JPG	0.45	110.73	68.278	138.365	0	2.718
93	MTCC-13369_MC_BR2_3C06.JPG	0.473	152.435	101.13	199.694	0	2.923
94	MTCC-13369_MC_BR2_3C06.JPG	0.497	139.829	82.917	177.278	0	3.077
95	MTCC-13369_MC_BR2_3C06.JPG	0.426	108.841	67.778	134.402	0	2.564
96	MTCC-13369_MC_BR2_3C06.JPG	0.402	105.671	63.333	128.413	0	2.513
97	MTCC-13369_MC_BR2_3C06.JPG	0.592	233.996	154.102	243.465	0	3.641
98	MTCC-13369_MC_BR2_3C06.JPG	0.45	158.772	120.917	179.5	0	2.769
99	MTCC-13369_MC_BR2_3C06.JPG	0.426	131.249	89.028	166.17	0	2.667
100	MTCC-13369_MC_BR2_3C06.JPG	0.402	144.039	95	179.333	0	2.462
101	Mean	0.447	114.979	81.098	137.379	0.9	2.735
102	SD	0.047	38.801	38.876	39.937	9.001	0.303
103	Min	0.355	71.981	49.167	83.167	-0.939	2.154
104	Max	0.639	255	255	255	90	3.949

## Sheet: MTCC-13369_NMC_BR1_4T03
	Label	Area	Mean	Min	Max	Angle	Length
1	MTCC-13369_NMC_BR1_4T03.JPG	0.134	186.344	73.333	216	0	2.909
2	MTCC-13369_NMC_BR1_4T03.JPG	0.159	160.619	57	205.667	0	3.455
3	MTCC-13369_NMC_BR1_4T03.JPG	0.099	196.108	155.069	255	44.145	2.154
4	MTCC-13369_NMC_BR1_4T03.JPG	0.165	104.35	44	146.667	0	3.591
5	MTCC-13369_NMC_BR1_4T03.JPG	0.124	90.583	51	135	0	2.682
6	MTCC-13369_NMC_BR1_4T03.JPG	0.13	102.868	59	117.333	0	2.818
7	MTCC-13369_NMC_BR1_4T03.JPG	0.124	103.056	74.667	125	0	2.682
8	MTCC-13369_NMC_BR1_4T03.JPG	0.149	100.315	59	127	0	3.227
9	MTCC-13369_NMC_BR1_4T03.JPG	0.159	225.874	78.667	254.667	0	3.455
10	MTCC-13369_NMC_BR1_4T03.JPG	0.153	255	255	255	0	3.318
11	MTCC-13369_NMC_BR1_4T03.JPG	0.143	96.377	59	139	0	3.091
12	MTCC-13369_NMC_BR1_4T03.JPG	0.138	119.642	65	146	0	3
13	MTCC-13369_NMC_BR1_4T03.JPG	0.155	215.924	90	254.333	0	3.364
14	MTCC-13369_NMC_BR1_4T03.JPG	0.122	162.13	83.333	199.667	0	2.636
15	MTCC-13369_NMC_BR1_4T03.JPG	0.126	155.726	65	191.127	44.326	2.732
16	MTCC-13369_NMC_BR1_4T03.JPG	0.153	253.284	128	255	0	3.318
17	MTCC-13369_NMC_BR1_4T03.JPG	0.147	170.197	66.667	234	0	3.182
18	MTCC-13369_NMC_BR1_4T03.JPG	0.151	85.977	58	104.667	0	3.273
19	MTCC-13369_NMC_BR1_4T03.JPG	0.118	91.076	58	110	0	2.545
20	MTCC-13369_NMC_BR1_4T03.JPG	0.134	99.144	47	126	0	2.909
21	MTCC-13369_NMC_BR1_4T03.JPG	0.14	113.868	58	160	0	3.045
22	MTCC-13369_NMC_BR1_4T03.JPG	0.157	112.175	49	157.667	0	3.409
23	MTCC-13369_NMC_BR1_4T03.JPG	0.165	117.271	61	148.667	0	3.591
24	MTCC-13369_NMC_BR1_4T03.JPG	0.126	88.601	48	124	0	2.727
25	MTCC-13369_NMC_BR1_4T03.JPG	0.171	119.341	75	161	0	3.727
26	MTCC-13369_NMC_BR1_4T03.JPG	0.149	98.222	55	127	0	3.227
27	MTCC-13369_NMC_BR1_4T03.JPG	0.165	102.038	54	141	0	3.591
28	MTCC-13369_NMC_BR1_4T03.JPG	0.138	124.881	48	151	0	3
29	MTCC-13369_NMC_BR1_4T03.JPG	0.143	121.087	67	178.333	0	3.091
30	MTCC-13369_NMC_BR1_4T03.JPG	0.147	116.939	77.333	150	0	3.182
31	MTCC-13369_NMC_BR1_4T03.JPG	0.149	97.334	40.78	143.861	-45	3.214
32	MTCC-13369_NMC_BR1_4T03.JPG	0.151	95.457	71	129.333	0	3.273
33	MTCC-13369_NMC_BR1_4T03.JPG	0.151	158.68	56	200	0	3.273
34	MTCC-13369_NMC_BR1_4T03.JPG	0.143	143.807	62	208.667	0	3.091
35	MTCC-13369_NMC_BR1_4T03.JPG	0.147	94.272	55	131.667	0	3.182
36	MTCC-13369_NMC_BR1_4T03.JPG	0.128	91.425	50	110.333	0	2.773
37	MTCC-13369_NMC_BR1_4T03.JPG	0.174	115.921	58	147	0	3.773
38	MTCC-13369_NMC_BR1_4T03.JPG	0.155	107.76	57	140.333	0	3.364
39	MTCC-13369_NMC_BR1_4T03.JPG	0.171	115.052	75	142	0	3.727
40	MTCC-13369_NMC_BR1_4T03.JPG	0.153	128.212	81.333	150.667	0	3.318
41	MTCC-13369_NMC_BR1_4T03.JPG	0.155	115.462	61	144.667	0	3.364
42	MTCC-13369_NMC_BR1_4T03.JPG	0.178	124.845	72	164	0	3.864
43	MTCC-13369_NMC_BR1_4T03.JPG	0.18	130.008	70	159	0	3.909
44	MTCC-13369_NMC_BR1_4T03.JPG	0.176	146.545	58	189	0	3.818
45	MTCC-13369_NMC_BR1_4T03.JPG	0.151	123.79	44	175	0	3.273
46	MTCC-13369_NMC_BR1_4T03.JPG	0.184	118.03	54	154.667	0	4
47	MTCC-13369_NMC_BR1_4T03.JPG	0.118	80.018	49	93	0	2.545
48	MTCC-13369_NMC_BR1_4T03.JPG	0.147	104.127	42	134.333	0	3.182
49	MTCC-13369_NMC_BR1_4T03.JPG	0.138	110.92	61	130.667	0	3
50	MTCC-13369_NMC_BR1_4T03.JPG	0.147	90.516	52	145	0	3.182
51	MTCC-13369_NMC_BR1_4T03.JPG	0.132	97.115	77	114	0	2.864
52	MTCC-13369_NMC_BR1_4T03.JPG	0.167	126.28	59	170	0	3.636
53	MTCC-13369_NMC_BR1_4T03.JPG	0.169	148.22	86	199	0	3.682
54	MTCC-13369_NMC_BR1_4T03.JPG	0.167	124.613	53	162	0	3.636
55	MTCC-13369_NMC_BR1_4T03.JPG	0.151	130.037	67	161.667	0	3.273
56	MTCC-13369_NMC_BR1_4T03.JPG	0.126	98.372	50	162.333	90	2.727
57	MTCC-13369_NMC_BR1_4T03.JPG	0.147	144.277	60	192.667	0	3.182
58	MTCC-13369_NMC_BR1_4T03.JPG	0.165	102.146	48	123	0	3.591
59	MTCC-13369_NMC_BR1_4T03.JPG	0.143	161.145	77.333	202	0	3.091
60	MTCC-13369_NMC_BR1_4T03.JPG	0.184	127.225	42	178	0	4
61	MTCC-13369_NMC_BR1_4T03.JPG	0.151	128.215	74	170.667	0	3.273
62	MTCC-13369_NMC_BR1_4T03.JPG	0.124	152.639	76	196.333	0	2.682
63	MTCC-13369_NMC_BR1_4T03.JPG	0.165	105.804	46	142.667	0	3.591
64	MTCC-13369_NMC_BR1_4T03.JPG	0.182	114.095	52	163	0	3.955
65	MTCC-13369_NMC_BR1_4T03.JPG	0.18	153.824	67.667	200	0	3.909
66	MTCC-13369_NMC_BR1_4T03.JPG	0.13	120.635	52	146.333	0	2.818
67	MTCC-13369_NMC_BR1_4T03.JPG	0.159	149.784	76	203.333	-90	3.455
68	MTCC-13369_NMC_BR1_4T03.JPG	0.186	131.178	66	168.667	0	4.045
69	MTCC-13369_NMC_BR1_4T03.JPG	0.171	193.458	91	244	0	3.727
70	Mean	0.15	128.844	66.785	165.053	0.63	3.264
71	SD	0.019	37.869	29.397	40.202	18.032	0.415
72	Min	0.099	80.018	40.78	93	-90	2.154
73	Max	0.186	255	255	255	90	4.045

## Sheet: MTCC-13369_NMC_BR2_502
	Label	Area	Mean	Min	Max	Angle	Length
1	MTCC-13369_NMC_BR2_502.JPG	0.126	99.929	0	118	0	2.727
2	MTCC-13369_NMC_BR2_502.JPG	0.151	100.466	53	120.333	0	3.273
3	MTCC-13369_NMC_BR2_502.JPG	0.143	94.551	70	119.667	0	3.091
4	MTCC-13369_NMC_BR2_502.JPG	0.143	93.575	65	129.667	0	3.091
5	MTCC-13369_NMC_BR2_502.JPG	0.134	107.815	66	130.667	0	2.909
6	MTCC-13369_NMC_BR2_502.JPG	0.118	123.643	55	167	0	2.545
7	MTCC-13369_NMC_BR2_502.JPG	0.163	202.401	84	253	0	3.545
8	MTCC-13369_NMC_BR2_502.JPG	0.136	78.03	46	100	0	2.955
9	MTCC-13369_NMC_BR2_502.JPG	0.134	71.533	41	89	0	2.909
10	MTCC-13369_NMC_BR2_502.JPG	0.128	77.457	38	99	0	2.773
11	MTCC-13369_NMC_BR2_502.JPG	0.128	77.866	50	95	0	2.773
12	MTCC-13369_NMC_BR2_502.JPG	0.147	112.648	60	130	0	3.182
13	MTCC-13369_NMC_BR2_502.JPG	0.126	98.005	69	115.333	0	2.727
14	MTCC-13369_NMC_BR2_502.JPG	0.14	103.343	70	127	0	3.045
15	MTCC-13369_NMC_BR2_502.JPG	0.126	94.721	54	117.667	0	2.727
16	MTCC-13369_NMC_BR2_502.JPG	0.128	81.419	55	96	0	2.773
17	MTCC-13369_NMC_BR2_502.JPG	0.122	123.136	75.333	154.667	0	2.636
18	MTCC-13369_NMC_BR2_502.JPG	0.107	141.231	79.667	177.333	0	2.318
19	MTCC-13369_NMC_BR2_502.JPG	0.12	86.132	52	127	-90	2.591
20	MTCC-13369_NMC_BR2_502.JPG	0.157	121.961	65	221	0	3.409
21	MTCC-13369_NMC_BR2_502.JPG	0.128	74.022	47	116	0	2.773
22	MTCC-13369_NMC_BR2_502.JPG	0.14	147.828	69.333	184	0	3.045
23	MTCC-13369_NMC_BR2_502.JPG	0.116	82.857	50	101.667	0	2.5
24	MTCC-13369_NMC_BR2_502.JPG	0.151	96.228	71	122	0	3.273
25	MTCC-13369_NMC_BR2_502.JPG	0.147	90.174	45	108.333	0	3.182
26	MTCC-13369_NMC_BR2_502.JPG	0.14	100.5	40	124.333	0	3.045
27	MTCC-13369_NMC_BR2_502.JPG	0.136	136.551	84.667	175.333	0	2.955
28	MTCC-13369_NMC_BR2_502.JPG	0.132	83.036	57	99	0	2.864
29	MTCC-13369_NMC_BR2_502.JPG	0.157	93.197	41	122.667	0	3.409
30	MTCC-13369_NMC_BR2_502.JPG	0.151	164.68	74	208.667	0	3.273
31	MTCC-13369_NMC_BR2_502.JPG	0.136	84.081	47	106.667	0	2.955
32	MTCC-13369_NMC_BR2_502.JPG	0.174	128.357	48	161.667	0	3.773
33	MTCC-13369_NMC_BR2_502.JPG	0.132	89.432	44	118	-90	2.864
34	MTCC-13369_NMC_BR2_502.JPG	0.143	79.923	56	96	0	3.091
35	MTCC-13369_NMC_BR2_502.JPG	0.143	255	255	255	0	3.091
36	MTCC-13369_NMC_BR2_502.JPG	0.134	255	255	255	0	2.909
37	MTCC-13369_NMC_BR2_502.JPG	0.118	96.012	66	127	90	2.545
38	MTCC-13369_NMC_BR2_502.JPG	0.13	82.862	69	96	0	2.818
39	MTCC-13369_NMC_BR2_502.JPG	0.147	85.005	59	107.333	0	3.182
40	MTCC-13369_NMC_BR2_502.JPG	0.136	80.126	58	96	0	2.955
41	MTCC-13369_NMC_BR2_502.JPG	0.132	76.849	56	94	0	2.864
42	MTCC-13369_NMC_BR2_502.JPG	0.143	99.556	62	138	0	3.091
43	MTCC-13369_NMC_BR2_502.JPG	0.145	118.738	87.667	146.667	0	3.136
44	MTCC-13369_NMC_BR2_502.JPG	0.132	97.839	43	129.333	0	2.864
45	MTCC-13369_NMC_BR2_502.JPG	0.184	104.401	61	144	0	4
46	MTCC-13369_NMC_BR2_502.JPG	0.151	144.087	80	247.667	0	3.273
47	MTCC-13369_NMC_BR2_502.JPG	0.112	141.302	74.333	176	0	2.409
48	MTCC-13369_NMC_BR2_502.JPG	0.134	104.344	74	128	0	2.909
49	MTCC-13369_NMC_BR2_502.JPG	0.159	92.182	55	115.667	0	3.455
50	MTCC-13369_NMC_BR2_502.JPG	0.151	87.059	56	111.508	45	3.278
51	MTCC-13369_NMC_BR2_502.JPG	0.157	84.838	41	111	0	3.409
52	MTCC-13369_NMC_BR2_502.JPG	0.14	71.103	53	87.333	0	3.045
53	MTCC-13369_NMC_BR2_502.JPG	0.157	91.474	62	108.667	0	3.409
54	MTCC-13369_NMC_BR2_502.JPG	0.128	63.306	33	105	0	2.773
55	MTCC-13369_NMC_BR2_502.JPG	0.151	85.342	50	112.333	0	3.273
56	MTCC-13369_NMC_BR2_502.JPG	0.153	82.86	45	101.333	0	3.318
57	MTCC-13369_NMC_BR2_502.JPG	0.126	100.869	45	118.333	0	2.727
58	MTCC-13369_NMC_BR2_502.JPG	0.128	85.167	49	103.333	0	2.773
59	MTCC-13369_NMC_BR2_502.JPG	0.14	102.809	42	124.667	0	3.045
60	MTCC-13369_NMC_BR2_502.JPG	0.118	124.035	75.667	163.667	0	2.545
61	MTCC-13369_NMC_BR2_502.JPG	0.13	135.735	80	174.333	0	2.818
62	MTCC-13369_NMC_BR2_502.JPG	0.163	179.848	82	230.667	0	3.545
63	MTCC-13369_NMC_BR2_502.JPG	0.149	86.255	26	104	0	3.227
64	MTCC-13369_NMC_BR2_502.JPG	0.143	99.362	73	133.667	0	3.091
65	MTCC-13369_NMC_BR2_502.JPG	0.153	70.973	35	94	0	3.318
66	MTCC-13369_NMC_BR2_502.JPG	0.134	71.856	39	112	0	2.909
67	MTCC-13369_NMC_BR2_502.JPG	0.114	143.679	69.667	175.333	0	2.455
68	MTCC-13369_NMC_BR2_502.JPG	0.101	81.871	66	93	-90	2.182
69	MTCC-13369_NMC_BR2_502.JPG	0.145	100.719	1	125	0	3.136
70	MTCC-13369_NMC_BR2_502.JPG	0.149	124.963	73	153.333	0	3.227
71	MTCC-13369_NMC_BR2_502.JPG	0.132	86.536	46	111	0	2.864
72	MTCC-13369_NMC_BR2_502.JPG	0.145	84.806	35	105.348	-131.496	3.156
73	MTCC-13369_NMC_BR2_502.JPG	0.151	217.338	153	250	0	3.273
74	MTCC-13369_NMC_BR2_502.JPG	0.122	76.463	48	93.667	0	2.636
75	MTCC-13369_NMC_BR2_502.JPG	0.14	86.108	42	102	0	3.045
76	MTCC-13369_NMC_BR2_502.JPG	0.159	93.307	40	124.333	0	3.455
77	MTCC-13369_NMC_BR2_502.JPG	0.147	82.606	52	104	0	3.182
78	MTCC-13369_NMC_BR2_502.JPG	0.134	80.933	56	93	0	2.909
79	MTCC-13369_NMC_BR2_502.JPG	0.138	75.398	54	90	0	3
80	MTCC-13369_NMC_BR2_502.JPG	0.143	86.401	49	109	0	3.091
81	Mean	0.139	105.226	61.854	132.652	-3.331	3.008
82	SD	0.015	37.634	36.836	43.448	25.365	0.324
83	Min	0.101	63.306	0	87.333	-131.496	2.182
84	Max	0.184	255	255	255	90	4

[truncated: 4 more sheets: MTCC-13368_MC_BR1_1C02, MTCC-13368_MC_BR2_5C02, MTCC-13368_NMC_BR1_505, MTCC-13368_NMC_BR2_2T02]
