# Supplementary material for: Melanin depletion affects Aspergillus flavus conidial surface proteins, architecture, and virulence
Source: Appl Microbiol Biotechnol. 2024 Apr 9;108(1):291. doi: 10.1007/s00253-024-13107-4 (PMC11004046; doi:10.1007/s00253-024-13107-4)
Supplement: Supplementary file 2 — Supplementary file2 (XLSX 172 KB) [file 253_2024_13107_MOESM2_ESM.xlsx]

## Sheet: Title_page
Journal Name: Applied Microbiology and Biotechnology
Title: Melanin depletion affects Aspergillus flavus conidial surface proteins, architecture and virulence.
Names of the Authors: Ondippili Rudhra1, Hariharan Gnanam1, Sivaramakrishnan Sivaperumal2, VenkateshPrajna Namperumalsamy3, Lalitha Prajna4, Dharmalingam Kuppamuthu1
Affiliations & Address:
1Department of Proteomics, Aravind Medical Research Foundation, Madurai, Tamil Nadu, India
2Department of Biotechnology and Genetic Engineering, Bharathidasan University, Tiruchirappalli, TamilNadu, India
3 Cornea Clinic, Aravind Eye Hospital, Aravind Eye Care System, Madurai, TamilNadu, India
4Department of Ocular Microbiology, Aravind Eye Hospital, Aravind Eye Care System, Madurai, Tamil Nadu, India
Correspondence: Dr. K. Dharmalingam,
Email Id: dharmalingam.k@gmail.com
Phone.No: 9443148447
Supplementary Table 2 Comprehensive proteome profile of A. flavus isolate MTCC 13368 (a) MC (b) NMC: An analysis of melanized conidial extracts revealed only 260 proteins, while non-melanized extracts revealed 652 proteins.

## Sheet: MC
Supplementary Table 2 Comprehensive proteome profile of melanised conidia of A. flavus strain MTCC 13368
Accession (260)	Description	Σ Coverage	Σ# Proteins	Σ# Unique Peptides	Σ# Peptides	Σ# PSMs	OR_Aflavus_Control CI1123_1 Inj1 : Area	OR_Aflavus_Control CI1123_1 Inj2 : Area	OR_Aflavus_Control CI1123_2 Inj1 : Area	OR_Aflavus_Control CI1123_2 Inj2 : Area	OR_Aflavus_Control CI1123_3 Inj1 : Area	OR_Aflavus_Control CI1123_3 Inj2 : Area	OR_Aflavus_Control CI1123_4 Inj1 : Area	OR_Aflavus_Control CI1123_4 Inj2 : Area	OR_Aflavus_Control CI1123_5 Inj1 : Area	OR_Aflavus_Control CI1123_5 Inj2 : Area	# AAs	MW [kDa]	calc. pI
B8NVK2	Polyketide synthase, putative	12.64	1	1	23	43	4.89624e+06	1.69968e+07	7.46649e+06	7.27873e+06	912978	284744	525285	1.43541e+06	418600	900602	2580	285.901	6.65381
B8NFZ4	Kinesin family protein	16.06	1	1	21	34	2.04009e+07	1.06987e+06	7.80953e+07	3.7544e+07	7.05823e+06	0	3.64849e+06	605784	475845	3.13537e+06	1600	178.609	6.56592
B8NI12	Hybrid PKS/NRPS enzyme, putative	7.53	1	1	20	30	1.06314e+06	2.16632e+07	5.13524e+06	1.05548e+06	0	1.27554e+06	1.08609e+07	9.13213e+06	0	221118	3851	425.207	6.29053
B8N4R6	Uncharacterized protein	62.33	1	10	19	151	1.07697e+08	1.20198e+08	2.41835e+06	4.73756e+06	6.47043e+06	3.47583e+06	0	9.47567e+06	8.85856e+06	7.6392e+06	215	23.128	4.94482
B8N1D8	Eukaryotic translation initiation factor 3 subunit A	21.3	1	1	19	52	7.4669e+06	7.3781e+06	2.17761e+07	4.25581e+08	470870	683741	1.92242e+06	3.32537e+06	0	354032	1047	119.718	9.5835
B8N3K3	Exocyst complex component Sec3, putative	12.92	1	1	18	44	1.8297e+07	2.91207e+07	4.99146e+06	1.58459e+07	0	3.39076e+07	467195	5.88795e+06	1.94835e+06	202788	1416	157.446	6.81494
B8MY79	UDP-N-acetylglucosaminyltransferase	15.17	1	1	17	27	2.31393e+06	3.07469e+06	104249	87902.1	684908	947918	447200	509926	231902	0	1668	184.589	7.95752
B8NU30	Chitinase	45.71	1	13	16	107	5.62274e+06	7.62249e+06	0	1.00309e+06	1.40808e+07	6.54029e+06	6.00612e+06	5.54142e+06	2.09654e+06	1.52832e+06	431	47.2389	5.42725
B8N9N1	Uncharacterized protein	15.39	1	1	15	26	1.05236e+06	4.02598e+06	1.87596e+06	3.49487e+06	53354.3	596050	429741	6.87208e+06	48598.2	182974	1228	136.487	10.0962
B8MXV3	Beta-hexosaminidase	23.5	1	11	14	78	2.89191e+07	3.70062e+07	0	6.19097e+06	7.18459e+06	2.0324e+06	5.4772e+06	7.38384e+06	2.33036e+06	1.88875e+06	600	67.499	5.021
B8NCX1	ABC transporter, putative	12.58	1	1	14	38	921715	1.06923e+06	0	476827	6.29316e+06	9.68587e+06	4.34953e+06	5.35331e+06	1.01445e+06	1.11865e+06	1494	167.342	6.96143
B8N0T9	Phospholipid-transporting ATPase	8.91	1	2	14	26	1.88612e+06	2.58199e+06	1.97002e+06	1.42148e+06	721585	42886.5	733529	430329	434705	70238.5	1695	189.859	6.91748
B8NKY3	Immunoglobulin G-binding protein H, putative	41.85	1	4	13	25	2.78402e+07	3.26045e+06	0	0	2.81956e+07	2.22512e+06	0	215369	10770021	0	356	44.167	5.64307
B8NJH7	Polyketide synthase, putative	9.46	1	1	13	25	4.24616e+07	7.79185e+07	4.21831e+07	3.68111e+07	0	0	1.65234e+06	752339	467709	0	2462	266.756	6.40479
B8N8R0	Non-reducing polyketide synthase afvB	8.85	1	1	13	21	1.20068e+07	0	2.14759e+06	1.04716e+07	2.09019e+06	1.28844e+06	3.22825e+06	992628	1.12843e+06	2.36597e+06	1751	192.791	6.3667
B8NGH7	Chitin synthase	11.36	1	1	13	25	3.98907e+07	1.41313e+07	3.10037e+06	892212	0	1.11871e+06	0	328868	426149	0	1646	183.552	5.65576
B8N151	Probable glucan 1,3-beta-glucosidase A	36.79	1	9	12	68	1.60398e+07	1.84005e+07	4.84788e+06	0	3.04206e+07	1.93062e+07	0	0	1.41021e+06	1.25077e+06	405	44.3445	4.729
B8NB87	Mitochondrial Hsp70 chaperone (Ssc70), putative	16.64	1	1	12	22	4.46327e+06	6.26886e+07	2.14273e+06	1.80309e+06	2.10365e+06	0	1.33061e+06	270418	0	0	667	72.4238	5.8335
B8NMS4	Uncharacterized protein	61.93	1	9	11	126	4.54476e+07	6.16621e+07	536471	654591	0	0	4.73697e+06	1.47564e+06	1.11467e+06	1.2244e+06	197	19.9295	5.63037
B8MVM2	Galactose oxidase, putative	22.59	1	10	11	171	1.50922e+07	1.4883e+07	0	0	3.38879e+07	2.55689e+07	9.84272e+07	1.00302e+08	2.73858e+06	1.69562e+06	695	74.2821	5.0083
B8NRX2	Probable beta-glucosidase A	13.01	1	6	11	56	4.33619e+06	69396.7	515638	0	941526	688314	5.94802e+06	6.46664e+06	482812	0	861	93.3568	4.97021
B8NLF8	tRNA-splicing endonuclease, putative	7.87	1	1	11	19	2.91725e+06	1.03799e+06	3.09868e+06	3.42695e+06	1.14798e+06	0	0	253354	3.03808e+06	934766	2122	237.119	8.27979
B8NLE2	Catalase	19.59	1	7	11	51	6.67531e+06	984793	0	0	1.62403e+06	574105	3.73976e+06	3.66228e+06	321342	0	725	79.79	5.56689
B8N2Y6	Glyceraldehyde-3-phosphate dehydrogenase	44.97	1	4	10	38	2.27476e+06	2.75668e+06	7.93743e+06	363356	3.61905e+06	3.3647e+06	0	0	1.83132e+06	1.37402e+06	338	36.2775	7.10791
B8NDT3	DEAH-box RNA helicase (Dhr1), putative	12.49	1	1	10	15	1.1794e+06	1.4461e+06	1.08985e+06	8.47454e+07	0	0	0	0	0	0	1129	126.277	5.33838
B8NG02	Uncharacterized protein	12.69	1	1	10	26	1.39355e+07	3.83221e+07	4.8528e+06	29290414	4.62473e+06	0	7.17457e+06	2.67297e+06	0	3.32889e+06	1214	132.843	6.78564
B8N5B0	Molecular chaperone Hsp70	17.78	1	1	10	25	973978	1.57882e+06	7.53087e+06	1.7066e+06	1.16207e+07	1.91819e+07	3.35853e+06	1.30259e+06	3.26154e+06	1.39096e+06	641	69.6626	5.21143
B8N398	C2 domain protein	11.05	1	1	10	17	1.37608e+07	2.14812e+06	7.43232e+06	1.25079e+07	500254	34445.1	4.64056e+06	0	0	0	1222	137.145	6.34131
B8MX84	Malate dehydrogenase	29.98	1	1	10	23	2.97247e+06	1.17014e+06	1.34415e+07	1.25498e+07	432326	521813	1.00887e+07	391409	0	0	417	44.4884	8.79248
B8NKP3	Tubulin-specific chaperone D, putative	9.48	1	1	10	108	1.78895e+09	4.62891e+09	1.89324e+09	7.56191e+08	3.78775e+07	6.95259e+07	5.79728e+07	3.62036e+07	5.85006e+07	2.98199e+07	1203	134.593	6.75635
B8NF34	Hydrophobin family protein	50.6	1	2	9	30	4.55403e+06	1.10834e+07	3.31556e+07	3.39249e+07	767190	575691	0	0	2.64015e+06	2.12427e+06	251	27.8081	4.93213
B8NSE1	Cation-transporting ATPase	9.34	1	1	9	17	9.39013e+07	5.53012e+06	1.37696e+06	0	0	1.09735e+06	0	0	1.53018e+06	0	1327	148.969	6.29053
B8NLJ9	Uncharacterized protein	33.85	1	1	9	20	1.44553e+06	3.26382e+06	0	0	1.91778e+06	1.44279e+06	1.14594e+07	9.5176e+06	134195	0	449	49.6721	5.03369
B8N5X9	Nuclear cohesin complex subunit (Psc3), putative	11.9	1	1	9	16	2.92093e+07	0	1.66343e+07	21424784	0	0	1.57101e+06	2.58131e+06	0	0	1210	136.222	4.98291
B8NPG3	SHNi-TPR domain-containing protein	22.59	1	1	9	12	863141	0	8.24623e+06	0	5.63952e+07	587102	2.19424e+06	1.56464e+06	7.08326e+07	0	456	50.2466	4.76709
B8N4D8	RNA binding effector protein Scp160, putative	10.8	1	1	9	18	2.95088e+06	2.44151e+06	0	1.61967e+06	2.09887e+08	3.82078e+06	8.99133e+06	9.46056e+07	1.15903e+06	0	963	104.352	7.15186
B8MVX4	Oxalate decarboxylase, putative	18.05	1	5	9	87	1.84461e+06	2.678e+06	0	0	3.31589e+06	3.34113e+06	1.01041e+07	1.88668e+07	719834	495283	471	51.7545	4.97021
B8NCN9	Uncharacterized protein	11.57	1	1	9	19	8.30937e+06	5.20524e+06	1.11931e+07	2.31998e+07	2.13449e+06	6.4187e+06	2.47436e+06	2.35138e+06	966214	9.68414e+06	994	110.139	6.91748
B8NPD1	Calcium/mangenease P-type ATPase, putative	11.06	1	1	9	15	1.32862e+07	0	894346	2.29035e+06	557052	203189	0	795377	0	0	1058	113.949	7.45947
B8N1E5	PH domain protein	11.93	1	1	9	19	8.1007e+06	9.00653e+06	1.35184e+06	0	4.42531e+06	0	838663	904144	1.3397e+06	0	1174	130.622	9.11475
B8MZ47	Glycosidase	21.62	1	5	8	31	1.3316e+06	1.01586e+06	0	0	1.02253e+06	1.1654e+06	865857	0	453122	589197	444	44.6625	4.50049
B8N2F5	Uncharacterized protein	38.71	1	6	8	44	4.64089e+07	6.17948e+07	5.45724e+06	5.41535e+06	0	0	178299	1.47512e+06	0	0	248	27.8863	5.57959
B8MXY2	Acetoacetyl-CoA synthase	11.43	1	1	8	13	1.01975e+07	1.29322e+07	2.84042e+06	4.77211e+06	2.25054e+06	6.80659e+06	0	0	0	354388	700	77.5834	8.06006
B8N2H3	2-phosphoglycerate dehydratase	24.43	1	2	8	17	2.628e+07	2.77238e+06	1.71743e+07	1.39031e+07	0	252262	80830.6	324786	0	0	438	47.3774	5.66846
B8N118	N-terminal acetyltransferase catalytic subunit Nat1, putative	15.35	1	1	8	21	1.099e+08	1.51736e+08	9.04831e+06	6.78091e+06	0	0	1.9067e+07	0	273117	97398.5	834	94.8173	7.1958
B8MY09	DNA mismatch repair protein MSH3	14.03	1	1	8	9	917795	9.26227e+06	0	959755	0	0	89255.6	0	0	0	962	106.994	7.66455
B8NTN4	Woronin body major protein, putative	18.26	1	2	8	40	1.07057e+06	0	3.76927e+06	0	3.16075e+06	219481	155575	527482	40321	897010	493	56.5691	6.60986
B8N6B6	Nitrite reductase NiiA	15.37	1	1	8	12	2.67881e+07	5.92435e+07	0	2.07186e+07	7.33345e+06	0	5.15309e+06	2.90666e+06	0	0	885	98.5826	6.96143
B8NCR9	C6 transcription factor Ctf1A, putative	11.05	1	1	8	44	0	0	1.42528e+06	1.65696e+06	8.45453e+06	1.8596e+07	8.7706e+06	2.69375e+07	5.45503e+06	7.52574e+06	887	99.0374	7.29834
B8NTC7	Uncharacterized protein	23.66	1	7	8	180	0	0	0	0	3.01708e+06	3.51468e+06	2.96059e+07	2.35464e+07	0	518384	465	50.7868	4.65283
B8NLM1	Alkaline serine protease	54.68	1	2	7	14	3.20159e+06	3.66792e+06	647734	0	464169	1.06786e+06	1.48547e+06	2.93662e+06	309204	367974	139	14.6676	10.1694
B8NQ50	Uncharacterized protein	58.68	1	6	7	186	1.21517e+09	8.35243e+08	6.70199e+07	3.00783e+07	4.53213e+06	2.05283e+06	6.36373e+06	4.17287e+06	6.6747e+07	5.3289e+07	121	12.9575	8.03076
B8MW15	Uncharacterized protein	56.36	1	5	7	27	1.02707e+07	1.23227e+07	2.38802e+06	2.36906e+06	0	0	0	0	0	0	165	18.141	6.27783
B8NFW3	Acyl CoA binding protein family	53.85	1	3	7	23	1.38162e+06	2.18225e+06	0	0	1.98455e+06	0	3.3988e+07	3.29489e+07	339020	742105	143	15.597	5.65576
B8NCW0	Exo-beta-1,3-glucanase Exg0	9.89	1	6	7	448	6.27094e+06	1.36189e+07	0	0	6.43602e+07	5.25599e+07	9.09295e+06	7.06203e+06	2.74042e+06	1.36211e+06	950	101.167	5.03369
B8NLM9	14-3-3 family protein artA	28.99	1	2	7	15	4.05644e+06	0	0	1.47974e+06	773625	502405	0	0	0	0	238	26.8526	5.07178
B8NJS3	Alpha-1,2-mannosidase family protein, putative	11.5	1	1	7	25	3.41308e+07	0	4.07923e+07	2.08001e+07	1.49818e+06	133877	1.57576e+06	1.61263e+06	0	216029	800	88.511	5.43994
B8NUT1	PKS-like enzyme, putative	14.39	1	1	7	27	4.24234e+06	5.15224e+06	1.19441e+07	1.53632e+07	1.02818e+07	8.64664e+06	61604.8	2.82089e+06	0	0	799	86.7724	6.06201
B8NE68	Purine nucleoside permease, putative	28.68	1	3	7	28	497843	1.9127e+06	0	0	2.94465e+06	2.23214e+06	4.41092e+06	2.9428e+06	0	0	401	43.1547	5.31299
B8N732	Phosphoketolase, putative	8.15	1	1	7	23	2.87562e+06	2.12753e+06	4.99961e+06	1.02544e+07	3.68553e+06	2.22168e+06	3.25631e+06	2.3861e+06	1.897e+06	316006	810	91.511	6.60986
B8NQF5	Thioredoxin reductase, putative	18.49	1	4	7	38	1.13482e+06	0	0	8.28712e+08	3.65321e+06	5.39052e+06	653222	1.07735e+06	0	459043	384	42.3831	5.52881
B8N3U4	Telomere and ribosome associated protein Stm1, putative	35.09	1	1	7	11	1.25903e+07	0	0	336012	569548	590621	0	0	0	0	285	31.0416	9.68604
B8N1E9	60S acidic ribosomal protein P0	29.07	1	1	7	12	1.56942e+06	1.01317e+06	1.43683e+06	0	1.12095e+06	0	0	802663	542906	0	313	33.4202	4.95752
B8NN10	Fructosyl amino acid oxidase, putative	17.23	1	1	7	29	1.05466e+06	0	3.15963e+07	3.10827e+06	1.32356e+06	6.91986e+06	1.41068e+07	11563096	4.73241e+06	60928.6	447	49.4208	7.73779
B8NHA7	Kinetochore protein fta7, putative	11.42	1	1	7	8	0	0	0	0	0	0	0	974594	377086	335786	254	28.8781	8.88037
B8N417	Probable mannosyl-oligosaccharide alpha-1,2-mannosidase 1B	13.92	1	4	6	21	2.0156e+06	3.05674e+06	0	0	1.40807e+06	1.06063e+06	1.5069e+06	1.31562e+06	0	1.34908e+06	510	56.5958	5.18604
B8N9N0	MICOS complex subunit MIC60	12.24	1	1	6	45	8.4383e+07	1.11356e+08	8.56428e+07	8.42414e+07	1.08811e+07	0	5.05824e+06	1.29408e+07	4.73483e+06	48479.9	433	48.4525	5.51611
B8NNR5	Mitochondrial F1F0 ATP synthase subunit F (Atp17), putative	74.26	1	3	6	17	3.3361e+06	2.36486e+06	525652	3.38005e+06	0	0	0	0	0	0	101	11.1759	10.4331
B8MW77	Uncharacterized protein	41.94	1	3	6	16	1.5286e+07	1.27175e+07	0	1.43262e+06	0	0	0	0	0	5.45241e+06	93	10.1519	5.43994
B8NWC9	ATP synthase subunit beta	12.77	1	3	6	13	3.17081e+06	731560	3.45292e+06	0	1.54972e+06	918293	0	0	0	0	517	55.3689	5.30029
B8NPM2	Tripeptidyl peptidase A	14.31	1	5	6	35	2.41476e+06	4.13762e+06	241919	0	1.18279e+07	606988	1.09624e+07	6.54401e+06	0	1.61099e+06	594	63.5328	5.16064
B8NA16	GPI-anchored cell wall organization protein Ecm33	28.39	1	3	6	24	1.26667e+06	1.14633e+06	0	0	5.95533e+06	1.44445e+06	3.99745e+06	2.83101e+06	0	0	398	41.4376	4.95752
B8N327	GPI anchored protein, putative	8.6	1	6	6	44	8.0774e+07	2.14994e+07	1.97983e+07	4.05461e+07	0	0	0	0	0	0	930	99.5626	5.60498
B8NB42	40S ribosomal protein S11	43.33	1	3	6	19	1.54604e+06	2.58698e+06	1.07303e+06	1.85067e+06	7.33345e+06	0	0	2.98849e+06	1.27637e+06	0	150	15.8074	10.7114
B8NAU0	40S ribosomal protein S10a	56.03	1	1	6	11	2.21863e+06	4.84645e+06	49902	510750	0	0	0	146874	301616	485616	116	13.0672	9.81787
B8N106	Alkaline protease 1	19.6	1	1	6	9	1.10426e+06	1.24257e+06	0	0	472505	768242	0	184326	0	0	403	42.5456	6.37939
B8NT00	Glutamine synthetase	19.63	1	1	6	8	2.04141e+06	0	0	0	797998	485645	656624	516242	0	0	377	41.9173	6.15088
B8NDV2	ASXH domain-containing protein	13.59	1	1	6	13	7.06176e+06	6.02208e+06	5.71236e+06	4.99156e+06	0	55347.4	0	0	134378	117105	434	48.6529	6.37939
B8NDC3	DUF500 domain protein	14.03	1	1	6	28	22286963	1.45708e+07	54705.9	58403.5	421999	837726	1.09214e+07	1.3459e+07	292297	0	670	72.3802	6.40479
B8ND52	Actin Act1	24.53	2	3	6	22	0	3.71002e+06	486317	885965	1.15361e+06	1.19692e+06	0	0	1.47696e+06	3709.09	375	41.6129	5.69385
B8MW92	Cell wall integrity signaling protein Lsp1/Pil1, putative	18.73	1	3	6	19	0	0	108214	0	804830	615650	0	0	0	0	347	39.1837	5.59229
B8NYP0	NDT80_PhoG domain protein PcaG	10.66	1	1	6	8	0	0	1.10403e+06	0	0	0	0	0	814750	2.34753e+06	591	64.271	6.97607
B8NA08	Outer mitochondrial membrane protein porin	18.21	1	3	6	25	0	0	0	0	1.61571e+06	1.54995e+06	1.14828e+07	0	1.26256e+06	0	346	37.0413	9.67139
B8MY51	60S ribosomal protein L22, putative	36.29	1	5	5	19	3.24618e+06	3.62633e+06	0	83506.9	0	0	0	0	183067	0	124	14.1385	9.42236
B8NV11	Uncharacterized protein	36.81	1	1	5	10	1.84534e+06	886562	790032	613557	0	0	0	0	0	282073	144	16.3242	9.30518
B8N8Z4	Extracellular protein, putative	32.08	1	4	5	22	1.01943e+07	1.31304e+07	0	0	0	0	0	1.06569e+06	0	0	346	36.4482	7.47412
B8NLF1	Elongation factor 1-alpha	12.61	1	3	5	18	3.23421e+06	4.72404e+06	1.52345e+06	1.75771e+06	0	699362	0	0	0	0	460	50.036	8.99756
B8NKN3	Peptidyl-prolyl cis-trans isomerase	31.16	1	3	5	12	3.12738e+06	6.61312e+06	0	0	0	0	212263	0	0	0	215	23.5106	8.86572
B8NBK4	60S ribosomal protein L30, putative	50.94	1	3	5	29	4.94153e+06	6.54161e+06	1.38175e+06	1.46177e+06	0	480911	0	0	902859	599611	106	11.3461	9.94971
B8NHU3	HEME_HALOPEROXIDASE domain-containing protein	29.34	1	3	5	14	1.11312e+07	7.78001e+06	0	0	4.67875e+06	3.88797e+06	0	0	0	0	242	27.0235	4.97021
B8N2U8	CDH-cyt domain-containing protein	20.65	1	3	5	20	1.53307e+06	1.66981e+06	301824	322637	2.18513e+06	1.42844e+06	0	0	1.92197e+06	0	310	33.0361	5.30029
B8N8R1	O-methyltransferase afvC	26.34	1	1	5	15	6.68895e+06	1.07077e+07	151907	0	0	0	0	0	0	5453178	410	46.3547	5.10986
B8NDL3	Uncharacterized protein	16.67	1	1	5	23	2.92479e+08	81915428	6.04813e+07	4.09937e+07	0	0	0	2.13963e+06	0	0	468	52.2942	5.78271
B8NI79	Cytochrome P450 oxidoreductase, putative	11.13	1	1	5	8	3.10484e+06	3.39586e+07	0	45079.1	1.9937e+06	0	0	2.74045e+06	0	0	530	58.5437	8.27979
B8N6Q6	Glutaredoxin domain-containing protein	19.31	1	1	5	13	3.9498e+06	4.79171e+06	0	0	0	0	0	828937	0	0	347	37.5453	4.76709
B8MXT3	C6 transcription factor, putative	8.06	1	1	5	7	3.03081e+07	2.60318e+07	0	0	0	1.98465e+06	0	0	0	0	757	84.6774	5.75732
B8NUD9	Transaldolase	14.2	1	3	5	18	717773	1.01623e+06	1.55054e+07	0	1.46682e+06	1.03423e+06	0	0	183232	0	324	35.4744	5.96045
B8NTT7	SAICAR synthetase	18.03	1	1	5	17	1.81153e+06	1.13027e+06	1.23756e+07	5.15974e+07	0	0	5.38764e+07	667964	1.24246e+08	9.10147e+07	305	34.1318	5.78271
B8NDD1	SAP domain protein	13.74	1	1	5	6	1.49784e+06	1.46638e+06	48999.2	0	0	0	0	0	0	153105	626	68.3812	5.2876
B8NBJ1	Multicopper oxidase/laccase, putative	7.42	1	2	5	12	6.46548e+06	0	0	0	0	0	2.57813e+06	1.14826e+06	0	32609.5	620	68.2807	5.2876
B8N6T3	GMC oxidoreductase, putative	10.35	1	1	5	8	0	0	0	0	0	0	0	445891	95916.9	0	628	69.1227	5.26221
B8MVN0	ADP-ribosylglycohydrolase, putative	9.28	1	1	5	8	1.20805e+06	0	0	0	0	1.88746e+06	0	484168	0	1.93072e+06	442	48.7767	6.49365
B8NB78	40S ribosomal protein S15, putative	28.76	1	1	5	20	1.09324e+06	1.61757e+06	122414	0	4.97698e+07	4.64078e+06	5.0013e+06	0	2.03712e+07	1.35492e+07	153	17.4914	10.0669
B8NPX3	DUF1237 domain protein	12.48	1	4	5	10	0	1.67047e+06	0	0	1.72141e+06	849183	117268	0	0	0	537	59.1648	5.61768
B8NDX9	Tetratricopeptide repeat protein	9.71	1	1	5	8	0	275193	314548	0	317510	571997	0	0	0	0	628	70.6319	6.88818
B8NQS3	But2 domain-containing protein	18.52	1	1	4	9	4.28391e+06	2.7668e+06	0	33775.4	0	0	0	328722	0	3.65439e+07	270	29.85	5.68115
B8N238	HIT domain protein	27.52	1	1	4	8	1.37525e+06	1.79943e+06	823972	0	0	0	0	0	0	221262	149	16.3886	7.56201
B8NGN0	Cytochrome c	43.75	1	1	4	6	1.27302e+06	2.84553e+07	0	1.71149e+07	0	0	0	0	0	0	112	12.1311	9.14404
B8N0Z6	Peptidyl-prolyl cis-trans isomerase	22.89	1	3	4	12	3.76059e+06	3.49478e+06	1.19486e+06	1.3172e+06	0	0	0	0	0	0	166	18.159	8.57275
B8NTD5	Uncharacterized protein	19.67	1	3	4	19	3.34132e+06	5.73768e+06	5.66436e+06	7.27238e+06	3.19796e+06	2.5322e+06	0	0	0	0	305	33.0606	6.7417
B8NTJ8	Hydrophobin	20.28	1	3	4	136	8.79073e+08	1.52435e+09	191244991	1.82434e+08	7.81413e+06	5.0989e+06	476964	1.7409e+06	8.76548e+06	7.22464e+06	217	23.4179	8.6167
B8N2S7	Uncharacterized protein	49.22	1	4	4	20	2.50018e+07	1.53943e+07	159872	0	0	0	0	0	0	0	128	14.4251	5.22412
B8NVA9	Histone H2B	39.72	1	1	4	11	749641	912326	0	153602	0	0	0	0	0	108540	141	14.9631	10.1255
B8MXS2	Extracellular matrix protein, putative	30.58	1	2	4	10	2.86474e+06	4.20553e+06	1.84703e+06	0	0	0	0	0	0	0	206	22.3169	5.36377
B8N6C8	Uncharacterized protein	38.3	1	2	4	9	7.84297e+06	7.63074e+06	0	0	0	0	0	0	1.72887e+06	0	94	10.7145	9.0415
B8NUD8	Superoxide dismutase [Cu-Zn]	27.92	1	3	4	17	1.29861e+07	1.3428e+07	0	0	0	0	0	45175.3	0	0	154	15.9989	6.52197
B8NQJ6	H/ACA ribonucleoprotein complex subunit NOP10	55.7	1	1	4	11	2.99954e+06	0	0	0	0	0	0	1.9065e+06	771545	613412	79	9.05581	10.2427
B8NLJ6	40S ribosomal protein S21	42.05	1	3	4	9	829272	2.25203e+06	675006	707822	0	5.19371e+06	0	0	1.21905e+06	0	88	10.001	8.49951
B8NQF0	Nucleoside diphosphate kinase	38.56	1	3	4	13	9.62883e+06	1.13873e+07	998483	0	0	0	0	0	0	0	153	16.9988	7.98682
B8NHT3	Uncharacterized protein	41.94	1	4	4	47	2.19133e+07	2.54312e+07	3.75704e+06	2.02172e+06	0	0	0	0	0	0	124	13.5216	5.35107
B8NR25	Thioredoxin domain-containing protein	42.06	1	1	4	7	449819	540809	0	0	0	0	0	2.00179e+06	0	0	107	11.5359	6.62451
B8NIP3	Endo-1,3-beta-glucanase eglC	19.08	1	2	4	8	801256	1.25262e+06	3.16658e+06	0	0	0	0	0	0	0	304	33.4334	4.89404
B8NDZ5	Integral membrane protein	11.52	1	1	4	5	1.22123e+06	0	5.22384e+06	5.04905e+06	0	0	117758	0	0	0	625	70.0131	8.71924
B8N953	SNARE protein Ykt6, putative	15.1	1	1	4	25	24390234	7.3131e+06	3.67771e+07	1.31135e+08	1.51631e+07	2.81766e+06	2.94919e+07	1.8529e+07	1.65756e+06	0	245	27.4717	6.55127
B8NJ18	UDP-N-acetylglucosamine pyrophosphorylase	14.43	1	1	4	5	2.40895e+06	1.69605e+06	919944	0	0	0	0	0	19584.5	0	506	56.1309	6.31592
B8MZ77	Phosphatidylserine decarboxylase proenzyme 1, mitochondrial	9.96	1	1	4	198	4.57804e+09	4.14349e+09	2214875847	2.30002e+09	0	1.73612e+07	2.17736e+07	8.08348e+06	760037	301535	542	60.5351	9.49561
B8NX44	NAD dependent epimerase/dehydratase, putative	15.63	1	1	4	7	0	273210	2.65487e+06	3.6491e+06	0	0	0	0	0	4.18781e+06	339	36.9461	5.68115
B8NG78	Phosphatidylglycerol/phosphatidylinositol transfer protein	32.57	1	1	4	6	1.46055e+06	2.8869e+06	357429	3.56115e+06	0	0	0	0	0	0	175	18.8328	5.31299
B8N525	1,3-beta-glucanosyltransferase	16.41	1	1	4	8	4.43434e+07	1.74158e+07	0	66343.6	636874	613666	0	0	0	0	457	49.6103	5.57959
B8MZK5	Uncharacterized protein	40.88	1	1	4	6	0	1.14002e+06	8.58993e+06	1.52155e+07	0	0	0	0	0	0	137	14.4262	8.85107
B8NRR8	Uncharacterized protein	41.13	1	1	4	7	2.78109e+06	2.34744e+06	1.41604e+06	39949.7	0	0	0	0	0	0	124	13.5288	5.75732
B8NSF7	H/ACA ribonucleoprotein complex subunit CBF5	13.32	1	1	4	14	4.51283e+06	6.91639e+06	2.95464e+07	5.19652e+07	0	0	0	0	0	0	488	54.8285	8.76318
B8MWQ7	S-formylglutathione hydrolase	26.13	1	1	4	5	7.70759e+06	0	0	0	391858	0	0	0	0	0	287	31.5656	6.53662
B8NAJ8	Tripeptidyl-peptidase (TppA), putative	14.81	1	1	4	8	749411	641611	192004	93742.4	0	0	957319	1.16762e+06	0	0	466	50.6691	5.61768
B8NDZ3	RNP domain protein	18.36	1	1	4	7	259021	0	0	0	0	0	249536	510140	0	573844	365	38.1565	9.18799
B8N4Z3	F-box domain protein	13.72	1	1	4	53	2.30631e+07	2.53129e+07	6.18936e+07	7.01844e+07	3.07224e+06	672784	461664	385166	1.60951e+07	1.03223e+07	401	46.4666	8.77783
B8N330	ATP-grasp domain-containing protein	4.67	1	1	4	37	1.14695e+06	0	0	0	1.07925e+06	803929	3.96011e+06	528970	2.01457e+06	3.07264e+06	664	74.2246	5.32568
B8NJC8	TauD domain-containing protein	13.55	1	1	4	8	4.60662e+06	0	26514234	3.9093e+07	0	0	2.54612e+06	0	289823	0	369	41.7222	6.40479
B8NKT3	Ribonucleotide reductase small subunit RnrA, putative	14.81	1	1	4	9	4.67641e+06	0	188935	94466.3	1.38338e+06	0	0	323267	1.2055e+06	0	405	45.872	5.08447
B8N7G2	2-(3-amino-3-carboxypropyl)histidine synthase subunit 2	6.46	1	1	4	45	3.54909e+07	1.1564e+07	6.68943e+07	2.81839e+06	0	0	0	439195	36720524	0	573	62.8275	5.04639
B8NUZ4	Translation machinery-associated protein 22	38.6	1	1	4	7	0	232037	9.6842e+06	9.90273e+06	0	0	393135	0	0	0	114	13.0028	8.60205
B8N349	Mitochondrial inner membrane metallopeptidase Oma1, putative	14.49	1	1	4	15	0	954940	0	0	2.41852e+06	1.60144e+06	6.95454e+06	6.72311e+06	0	0	345	38.7479	9.71533
B8MX30	Uncharacterized protein	29.23	1	1	4	9	0	3.79261e+06	0	0	107515	182160	227559	0	0	0	284	31.7311	5.80811
B8NUE0	Autophagic serine protease Alp2	7.68	1	1	4	11	0	0	0	0	3.6885e+06	2.75377e+06	928084	932308	0	0	495	52.3683	6.01123
B8MWG9	Nuclear pore complex protein (SonA), putative	16.53	1	1	4	7	0	761056	196193	187145	1.44015e+06	1.22689e+06	0	546275	0	0	363	39.6746	7.69385
B8NE50	CVNH domain-containing protein	25.48	1	1	4	43	0	0	58283.6	0	4.15963e+07	3.4996e+07	7.51386e+06	7.74562e+06	5.05748e+06	6.75535e+06	157	18.5344	9.31982
B8ND65	Alpha-NAC	24.26	1	1	4	6	0	0	732995	0	304006	535905	0	0	0	0	202	21.791	4.91943
B8NFC2	GILT family thiol reductase, putative	13.49	1	1	4	19	0	0	0	0	736951	579015	0	0	395397	132749	252	28.3925	5.0083
B8N5E0	Metalloprotease MEP1	17.62	1	1	4	11	0	0	0	0	52317.8	0	541667	223727	430611	0	227	25.2297	5.14795
B8NNH5	60S acidic ribosomal protein P1	17.09	1	1	3	8	932220	1.23181e+06	0	13277.2	0	0	0	1.28652e+06	1.00493e+08	0	234	24.8885	7.43018
B8NHR1	Uncharacterized protein	16.25	1	1	3	15	579266	5.34675e+07	4.53268e+07	8.68962e+07	0	0	0	0	0	0	283	32.0979	9.49561
B8NHG5	Allergenic cerato-platanin Asp F13	26.51	1	3	3	17	2.06104e+07	2.71886e+07	0	0	0	0	0	0	0	436643	215	22.7814	8.42627
B8NH30	Thioredoxin	30.91	1	1	3	13	1.26716e+06	1.94408e+06	217024	177182	988342	0	0	0	0	0	110	12.0162	5.07178
B8MZ58	Ribosomal protein S28e	36.76	1	3	3	18	5.85656e+06	4.88068e+06	3.15636e+06	4.80649e+06	0	0	0	0	0	0	68	7.66019	10.7554
B8NSR1	Glutaredoxin Grx1, putative	27.45	1	1	3	6	1.06158e+06	1.3408e+06	0	0	0	0	0	0	19119.5	0	102	10.9617	7.12256
B8NRT9	40S ribosomal protein S12	28	1	1	3	9	2.10832e+06	2.61322e+06	0	71489.3	0	0	0	0	0	0	150	16.3282	4.99561
B8NXD7	F5/8 type C domain protein	12.89	1	2	3	9	1.04419e+06	1.80119e+06	0	0	0	0	0	0	0	0	512	54.8918	5.0083
B8NAI8	Chitin binding domain protein Peritrophin-A, putative	34.97	1	3	3	18	1.30612e+08	1.35572e+08	6.05283e+07	6.44003e+07	105707	0	4.84107e+06	0	1.91059e+06	0	143	15.2287	6.39209
B8NFH4	Uncharacterized protein	50.57	1	2	3	22	1.70147e+07	6.63293e+06	2461581	2.72928e+06	0	0	0	0	0	0	87	9.37345	7.51807
B8N3Q5	Ubiquitin (UbiC), putative	26.62	3	1	3	15	2.91018e+06	1.2107e+06	1.71352e+06	1.11762e+06	1.81777e+06	841394	993344	0	0	0	154	17.6174	9.77393
B8NJ33	Translation initiation inhibitor, putative	30.3	1	1	3	4	1.16277e+06	14696.5	0	0	0	0	0	0	0	0	165	17.383	8.6167
B8MZ16	40S ribosomal protein S25	32.58	1	2	3	9	1.18828e+07	3.1107e+07	0	0	0	0	0	0	0	0	89	9.97563	10.0962
B8NT61	Uncharacterized protein	21.09	1	2	3	32	7.79872e+06	15863025	0	0	3.26879e+06	3.36289e+06	0	0	705390	1.88833e+06	275	29.7184	4.42432
B8N837	Chaperonin, putative	44.23	1	2	3	5	1.31803e+07	1.42331e+06	0	0	0	0	0	0	0	0	104	11.2391	8.45557
B8N9Q2	60S ribosomal protein L38, putative	26.25	1	1	3	14	1.04362e+07	6.63607e+06	529130	0	9.28628e+07	1.51701e+07	0	0	0	1.94068e+06	80	9.29822	10.3306
B8NG25	CVNH domain-containing protein	36.04	1	1	3	6	1.20959e+06	1.41084e+06	0	0	0	0	0	0	0	0	111	12.6773	7.06396
B8NB36	40S ribosomal protein Rps16, putative	23.78	1	2	3	8	1.24993e+06	1.3565e+06	150546	0	0	0	0	0	0	0	143	15.9136	10.1841
B8NCL9	Esterase, putative	12.59	1	1	3	13	6.33324e+07	1.34359e+08	6.31084e+07	1.06424e+08	0	0	0	4.751e+06	0	0	278	30.5977	5.8335
B8NB24	Uncharacterized protein	31.9	1	1	3	10	246003	0	0	0	2.1119e+06	1.79691e+06	11357923	1.11256e+07	0	0	210	22.6444	5.2749
B8N7P2	Siderophore iron transporter, putative	14.98	1	1	3	4	0	0	0	0	0	0	0	0	0	0	654	72.2288	8.73389
B8NFJ8	Uncharacterized protein	23.21	1	1	3	5	1.33926e+06	0	1.73438e+06	1.63488e+06	0	0	0	0	0	223528	224	24.5447	5.13525
B8NBK6	Coatomer subunit zeta	36.32	1	1	3	12	2.30434e+07	6.88384e+07	0	0	2.47419e+06	3.2282e+06	0	82004.2	252577	392147	201	22.0343	4.80518
B8NPA6	60S ribosomal protein L6, putative	9.88	1	1	3	3	1.5061e+06	0	0	0	0	0	0	0	0	0	253	27.5598	9.80322
B8NIF9	Alcohol dehydrogenase, putative	13.12	1	1	3	5	1.13128e+06	0	1.86849e+06	0	0	365097	0	0	0	0	381	40.7989	5.14795
B8NYI8	ATP synthase subunit e, mitochondrial	64.13	1	1	3	3	1.32053e+07	3.34001e+06	0	0	0	0	0	0	0	0	92	10.2902	8.96826
B8NWG3	GGACT domain-containing protein	10.04	1	1	3	3	0	3.25606e+06	0	0	0	0	0	0	0	0	279	31.3339	5.09717
B8NHE5	Uncharacterized protein	19.72	1	1	3	3	268941	543799	0	0	0	0	0	152500	0	0	289	32.2742	7.54736
B8NA18	Cytochrome b-c1 complex subunit 7	22.76	1	1	3	3	0	890442	0	355407	0	0	0	0	0	0	123	14.3496	9.26123
B8NWY0	Uncharacterized protein	43.88	1	1	3	7	0	2.90526e+06	0	0	0	972062	63519.4	0	0	0	98	10.2734	7.10791
B8N781	NADH dehydrogenase [ubiquinone] 1 beta subcomplex subunit 7	36.96	1	1	3	8	0	7.03534e+07	1.15052e+07	1.11224e+07	0	0	0	0	0	0	92	10.7042	8.1626
B8NXS9	Carboxypeptidase Y homolog A	7.38	1	1	3	12	0	6.44539e+06	0	0	0	1.15149e+06	2.98425e+07	1.52283e+07	0	0	542	60.8395	5.17334
B8NVY7	Uncharacterized protein	20	1	2	3	9	0	3.50329e+06	0	1.00333e+07	4.52689e+06	776982	0	0	0	0	270	30.8397	5.0083
B8MW81	Uncharacterized protein	9.49	1	1	3	6	0	84021.1	0	0	1.93995e+06	0	107618	0	0	0	274	29.2207	5.75732
B8N1N5	Nucleosome binding protein (Nhp6a), putative	32.69	1	1	3	5	0	1.8412e+06	0	0	0	3.16687e+06	0	1.04576e+07	0	0	104	11.938	9.05615
B8NVT9	Phytase, putative	7.97	1	1	3	9	0	0	574564	356666	0	0	3.54803e+06	3.09753e+06	0	0	527	57.2448	5.0083
B8N0B8	Alpha-1,3-glucanase/mutanase, putative	7.16	1	1	3	7	0	0	0	2.8851e+06	0	0	544288	231574	1.77979e+06	0	489	53.193	5.07178
B8N2H5	14-3-3 protein sigma, gamma, zeta, beta/alpha, putative	20.4	1	1	3	8	0	0	0	561711	617595	420374	21288.6	0	0	0	201	22.8755	6.40479
B8NXM9	CFEM domain protein	19.72	1	1	3	12	0	0	0	0	2.02393e+06	800921	595080	485960	0	672408	289	26.886	4.32275
B8NBJ9	Uncharacterized protein	9.89	1	1	3	11	0	0	0	0	0	0	0	839528	0	0	354	39.2822	5.37646
B8NQF4	Chitinase	4.75	1	1	2	8	3.72801e+06	8.67352e+06	0	0	3.39211e+06	1.66794e+06	0	0	0	0	337	36.6471	8.39697
B8N4R5	Uncharacterized protein	11.7	1	2	2	6	6.21015e+06	1.07632e+07	0	0	0	0	0	0	0	0	171	19.3554	5.17334
B8NVL6	Uncharacterized protein	25	1	2	2	6	1.38736e+06	2.75658e+06	0	0	0	0	0	0	0	0	96	10.8155	4.99561
B8NQD8	Conidial pigment biosynthesis oxidase Arb2/brown2	5.71	1	1	2	5	1.51969e+06	2.86173e+06	3.48938e+06	0	0	0	0	0	0	0	455	50.9382	4.80518
B8N4Q1	MFS multidrug transporter, putative	4.87	1	1	2	5	1.78829e+07	0	0	0	0	0	0	0	0	0	472	51.8398	8.99756
B8MW82	Uncharacterized protein	20.33	1	2	2	18	1.86463e+06	2.09535e+06	0	0	0	302240	733375	187650	350686	0	123	12.9324	5.08447
B8NRS4	40S ribosomal protein S19	16.22	1	1	2	5	8.77537e+06	3.16298e+06	0	0	0	0	0	0	0	0	148	16.5416	8.99756
B8NE67	DUF4440 domain-containing protein	35.94	1	1	2	5	643902	5.46094e+06	0	0	0	0	0	0	0	0	128	14.4114	5.49072
B8NHB5	EF-hand domain-containing protein	15.11	1	2	2	8	3.94352e+06	5.78897e+06	0	0	0	0	0	0	0	0	139	16.225	5.43994
B8NRD5	Citrate synthase	5.91	1	1	2	5	665386	2.22602e+06	0	0	0	0	0	0	0	0	474	51.995	8.27979
B8N215	Uncharacterized protein	6.05	1	1	2	4	417997	0	0	0	0	0	24872.2	0	0	0	314	35.6025	5.2876
B8NNS9	Pantothenate transporter, putative	20.75	1	1	2	9	1.34862e+07	1.94983e+07	5.04591e+06	5.73886e+06	0	0	0	0	0	0	159	18.3711	4.85596
B8NY04	Uncharacterized protein	13.16	1	1	2	13	2.43434e+07	3.12568e+07	9.69158e+06	8.54481e+06	0	2.37152e+06	0	0	3.49547e+06	2.20631e+06	76	8.56604	6.25244
B8NX37	Uncharacterized protein	27.88	1	2	2	7	7.76849e+06	1.17381e+07	0	0	0	0	0	0	284620	0	165	17.3783	4.2085
B8NQA5	Antibiotic biosynthesis monooxygenase family protein	27.78	1	1	2	3	562744	457632	0	0	0	0	0	0	0	0	108	12.0835	5.24951
B8NFU2	Uncharacterized protein	12.57	1	1	2	2	5.82349e+06	1.28207e+06	0	0	0	0	0	0	0	0	382	42.723	9.01221
B8N569	Uncharacterized protein	59.18	1	1	2	2	7.25026e+07	0	0	0	0	0	0	0	0	0	49	5.47775	4.95752
B8NPL2	MFS transporter, putative	5.15	1	1	2	7	2.50866e+07	2.09471e+07	1.08146e+07	1.02366e+07	0	0	0	0	0	0	505	56.0138	8.45557
B8N499	Uncharacterized protein	17.99	1	1	2	3	2.68574e+06	1.62379e+06	0	0	0	0	0	0	0	0	139	15.1499	9.78857
B8NQJ1	Alcohol dehydrogenase, putative	11.45	1	1	2	5	1.37677e+06	1.90294e+06	357586	368375	101517	0	0	0	0	0	227	24.8965	7.76709
B8NMH3	Uncharacterized protein	19.92	1	1	2	7	4.26634e+06	3.84052e+06	0	0	0	2.11038e+06	1.8433e+06	0	0	0	251	28.3667	8.08936
B8NPS5	Uncharacterized protein	6.58	1	1	2	5	0	3.2142e+06	0	0	2.03212e+06	0	0	108970	0	0	319	35.6522	6.32861
B8NK00	Uncharacterized protein	9.84	1	2	2	7	5.666e+06	1.76195e+07	0	0	0	0	0	0	1.50919e+06	635310	193	20.4132	5.14795
B8N6Q4	Non-reducing end alpha-L-arabinofuranosidase	4.4	1	1	2	80	259021	0	0	0	1.93675e+06	3.47959e+06	4.31998e+06	1.97842e+06	1.07598e+06	240199	637	69.416	4.70361
B8N288	Uncharacterized protein	10.48	1	1	2	4	3.42649e+06	344936	0	0	0	0	0	0	0	0	496	55.2208	4.7417
B8N014	Glycine-rich RNA-binding protein, putative	23.62	1	1	2	11	1.12828e+06	1.33325e+06	0	0	181412	0	0	0	393418	0	127	13.6144	6.58057
B8NIF7	Metapyrocatechase, putative	11.66	1	1	2	17	3.41181e+07	1.05316e+08	1.92337e+08	3.02227e+08	6.32617e+07	5.51028e+07	6.60159e+07	5.94633e+07	3.75792e+07	1.6416e+07	343	38.867	5.61768
B8NU09	Chitinase	8	1	1	2	7	4.19176e+07	0	2.16474e+06	0	0	0	1.292e+06	0	0	0	450	47.1297	6.85889
B8N9P8	DNA polymerase delta subunit 2, putative	11.76	1	1	2	3	0	0	0	0	0	0	6.54351e+06	5.10915e+06	0	0	442	47.8217	4.84326
B8NT05	G-protein complex beta subunit CpcB	8.86	1	1	2	3	269172	0	0	0	1.26856e+06	238482	0	0	0	0	316	34.9954	6.68311
B8ND05	60S ribosomal protein L28	10.83	1	1	2	3	0	1.01132e+06	0	0	0	0	0	653296	0	0	157	17.0691	10.814
B8NL17	Uncharacterized protein	37.04	1	1	2	5	0	749718	0	0	0	0	0	556441	0	0	108	12.3017	5.14795
B8NWC8	Cytochrome c oxidase subunit V	24.37	1	1	2	3	0	3.23996e+06	0	0	0	0	0	0	0	0	197	21.8092	9.78857
B8NW06	BHLH domain-containing protein	11.58	1	1	2	2	0	2.17102e+06	0	0	0	0	0	0	0	0	259	28.6983	8.39697
B8NTV2	Glutaminase GtaA	3.48	1	1	2	4	0	886865	0	0	0	0	150812	0	0	0	690	76.1172	5.021
B8MXK0	MFS domain-containing protein	4.24	1	1	2	2	0	187230	0	0	0	0	0	0	0	0	543	59.1547	7.54736
B8N8T4	Aldehyde dehydrogenase AldA, putative	7.04	1	1	2	5	0	0	432058	451127	0	0	0	0	0	0	497	53.9474	6.26514
B8NMX2	Laccase, putative	3.9	1	1	2	5	0	0	104093	0	0	0	0	288149	0	0	589	65.6648	6.0874
B8N3X6	O-methyltransferase, putative	7.86	1	1	2	2	0	0	212766	0	0	0	0	0	0	2.68868e+06	318	35.5604	5.2749
B8NY17	Uncharacterized protein	21.62	1	1	2	3	0	0	6.75947e+06	0	0	0	0	429693	0	0	111	11.6588	5.36377
B8NUX0	Exo-beta-1,3-glucanase, putative	4.57	1	2	2	25	0	0	0	0	0	0	665147	574995	0	0	787	82.8754	5.89697
B8NI98	Glyoxalase family protein	6.62	1	1	1	2	509675	0	0	0	0	0	0	0	0	0	136	15.0214	5.42725
B8N8I7	Heterogeneous nuclear ribonucleoprotein G, putative	12.8	1	1	1	4	480112	816438	0	0	0	0	0	0	0	0	125	13.1221	5.45264
B8NYI3	Uncharacterized protein	7.09	1	1	1	6	4.43357e+06	4.90125e+06	0	0	0	0	0	0	0	0	141	15.0437	5.05908
B8NLE4	Uncharacterized protein	5.42	1	1	1	4	1.38502e+06	1.54077e+06	0	0	0	0	0	0	0	0	240	25.2842	4.41162
B8NJB8	Uncharacterized protein	24.53	1	1	1	4	1.4165e+06	4.29918e+06	0	0	0	0	0	0	0	0	106	11.4885	5.64307
B8NFT3	Uncharacterized protein	4.72	1	1	1	4	2.28895e+06	4.45726e+06	0	0	0	0	0	0	0	0	254	28.1079	4.67822
B8N4T6	Ubiquinol-cytochrome C reductase complex subunit UcrQ, putative	10.42	1	1	1	2	1.74277e+06	0	0	0	0	0	0	0	0	0	96	10.6844	9.62744
B8NDC6	Uncharacterized protein	18.69	1	1	1	4	2.32061e+06	3.17734e+06	0	0	0	0	0	0	0	0	107	12.1831	6.354
B8NV24	Cytochrome c oxidase subunit	6.43	1	1	1	2	1.28193e+06	0	0	0	0	0	0	0	0	0	140	16.6964	9.08545
B8NB11	Uncharacterized protein	8.94	1	1	1	5	2.24565e+06	4.41431e+06	0	0	0	0	0	0	0	13591.2	123	13.2935	5.0083
B8N768	Uncharacterized protein	12.82	1	1	1	2	1.005e+06	0	0	0	0	0	0	0	0	0	117	12.234	4.34814
B8N8F8	Uncharacterized protein	13.33	1	1	1	7	8.07571e+07	9.27241e+07	0	0	0	0	0	0	0	0	120	13.5532	9.33447
B8NDP9	NADH-ubiquinone oxidoreductase B14 subunit, putative	10.57	1	1	1	2	0	1.10855e+06	0	0	0	0	0	0	0	0	123	14.5565	9.84717
B8NXT0	Ribosomal protein S13p/S18e	5.16	1	1	1	2	0	954940	0	0	0	0	0	0	0	0	155	17.9327	10.4478
B8NS47	Cell wall glucanase (Scw4), putative	3.34	1	1	1	2	0	448854	0	0	0	0	0	0	0	0	329	35.884	5.98584
B8N023	60S ribosomal protein L35Ae	14.68	1	1	1	2	0	1.64346e+06	0	0	0	0	0	0	0	0	109	12.4217	11.2241
B8NKB1	Uncharacterized protein	4.35	1	1	1	6	0	0	1.20349e+08	0	0	0	0	4.751e+06	0	0	184	20.5307	9.77393
B8MZM8	Uncharacterized protein	12.7	1	1	1	4	0	0	0	1.89049e+08	0	0	0	0	0	210210	63	7.37368	6.771
B8N7S7	Probable endo-1,3(4)-beta-glucanase AFLA_105200	1.95	1	1	1	4	0	0	0	0	9.13963e+06	6.91899e+06	0	0	0	0	667	68.3903	4.31006
B8NIR7	Uncharacterized protein	8.47	1	1	1	17	0	0	0	0	88069.2	1.92597e+06	0	0	696027	626599	177	19.1166	8.52881
B8NCN4	Cell wall serine-threonine-rich galactomannoprotein Mp1	3.3	1	1	1	4	0	0	0	0	0	352676	0	0	0	0	273	26.2653	4.93213
B8NVI7	Aspergillopepsin, putative	5.9	1	1	1	4	0	0	0	0	1.63856e+06	1.56037e+06	0	0	0	0	271	28.3929	4.58936
B8NKJ9	GPI anchored protein, putative	4.35	1	1	1	4	0	0	0	0	1.3829e+06	936620	0	0	0	0	230	23.3673	4.76709
B8NFN9	Uncharacterized protein	4.5	1	1	1	14	0	0	0	0	2.60725e+06	469630	0	235896	0	0	200	20.6487	4.85596
B8N2I2	CFEM domain protein, putative	4.19	1	1	1	4	0	0	0	0	9.87474e+06	7.78498e+06	0	0	0	0	191	18.9359	5.04639
B8NAL4	Glyceraldehyde-3-phosphate dehydrogenase	4.49	1	1	1	4	0	0	0	0	857262	861173	0	0	0	0	334	35.9804	7.1665
B8NIT1	Adenosylhomocysteinase	2	1	1	1	4	0	0	0	0	0	774999	0	1.06843e+06	0	0	449	48.8999	6.21436
B8N419	Superoxide dismutase	5.71	1	1	1	2	0	0	0	0	0	0	0	0	1.08385e+06	0	210	23.2149	7.23975
B8N0Q5	Chitin deacetylase, putative	3.73	1	1	1	2	0	0	0	0	0	0	0	0	856258	0	241	26.9413	5.08447
B8NN63	Ankyrin repeat containing protein	4.37	1	1	1	1	0	0	0	0	0	0	0	0	153188	0	183	19.2935	6.31592

## Sheet: NMC
Supplementary Table 2 Comprehensive proteome profile of non-melanised conidia of A. flavus strain MTCC 13368
Accession (653)	Description	Σ Coverage	Σ# Proteins	Σ# Unique Peptides	Σ# Peptides	Σ# PSMs	OR_Aflavus_KA_CI1123 Band1_Inj1 : Area	OR_Aflavus_KA_CI1123 Band1_Inj2 : Area	OR_Aflavus_KA_CI1123 Band2_Inj1 : Area	OR_Aflavus_KA_CI1123 Band2_Inj2 : Area	OR_Aflavus_KA_CI1123 Band3_Inj1 : Area	OR_Aflavus_KA_CI1123 Band3_Inj2 : Area	OR_Aflavus_KA_CI1123 Band4_Inj1 : Area	OR_Aflavus_KA_CI1123 Band4_Inj2 : Area	OR_Aflavus_KA_CI1123 Band5_Inj1 : Area	OR_Aflavus_KA_CI1123 Band5_Inj2 : Area	# AAs	MW [kDa]	calc. pI
B8NU30	Chitinase	77.73	1	32	38	1076	1.20089e+09	1.16061e+09	2.05466e+09	1.74458e+09	6.38082e+07	6.99432e+07	1.69948e+08	1.77149e+08	1.26911e+08	1.20367e+08	431	47.2389	5.42725
B8N151	Probable glucan 1,3-beta-glucosidase A	62.96	1	20	21	717	1.12381e+08	9.8282e+07	6.05961e+08	6.77083e+08	1.82546e+08	1.12713e+08	1.3974e+08	1.80845e+08	1.31212e+08	1.63686e+08	405	44.3445	4.729
B8NTC7	Uncharacterized protein	39.78	1	14	14	656	1.15148e+09	1.71081e+09	3.68065e+08	4.21638e+08	4.472e+06	5.66364e+06	1.78395e+07	2.28611e+07	2.20273e+07	2.03405e+07	465	50.7868	4.65283
B8NQ50	Uncharacterized protein	58.68	1	8	8	487	1.05812e+08	1.29386e+08	2.30013e+08	7.9558e+08	4.1009e+09	4.56632e+09	5.2304e+09	6.66323e+08	1.54198e+09	1.44058e+09	121	12.9575	8.03076
B8NCW0	Exo-beta-1,3-glucanase Exg0	50	1	23	26	456	9.64273e+07	9.43529e+07	2.01914e+08	1.6318e+08	1.30937e+07	4.69991e+06	2.6556e+07	1.41678e+07	3.39614e+07	1.19605e+07	950	101.167	5.03369
B8NCH3	Adenosine deaminase family protein	44.02	1	20	21	420	3.19255e+08	2.97124e+08	1.4676e+08	1.28043e+08	1.321e+06	1.35083e+06	7.11284e+06	4.43999e+06	5.85854e+06	5.21211e+06	577	64.9708	5.38916
B8MZ77	Phosphatidylserine decarboxylase proenzyme 1, mitochondrial	16.05	1	1	5	368	3.9068e+09	1.40825e+09	5.3783e+08	8846625477	2.36796e+09	5.28174e+09	4.50328e+09	3.10774e+09	1.39913e+09	8.76151e+09	542	60.5351	9.49561
B8NRX2	Probable beta-glucosidase A	48.78	1	27	30	310	2.19256e+08	2.24457e+08	4.48796e+07	3.14172e+07	1.04061e+06	1.23591e+06	7.0075e+06	7.28077e+06	1.39072e+07	1.94715e+06	861	93.3568	4.97021
B8N0Z4	Leucine Rich Repeat domain protein	21.85	1	1	7	308	2.6086e+09	2.05302e+09	5297870252	8846625477	4.73539e+09	2.64144e+09	4.62142e+09	4.65195e+09	9.0848e+09	8.76151e+09	650	71.0659	8.22119
B8NBJ1	Multicopper oxidase/laccase, putative	40.81	1	11	14	273	4.50173e+08	5.03191e+08	8.41505e+07	8.42618e+07	2.87296e+06	5.45035e+06	5.72262e+06	3.68844e+06	0	0	620	68.2807	5.2876
B8NQD8	Conidial pigment biosynthesis oxidase Arb2/brown2	32.97	1	12	14	272	2.99043e+08	2.77287e+08	9.15818e+07	8.38066e+07	1.5486e+07	1.6719e+07	1.96092e+07	1.65714e+07	7.73259e+06	1.74027e+07	455	50.9382	4.80518
B8MVM2	Galactose oxidase, putative	44.32	1	16	17	259	3.1113e+08	2.94251e+08	8.64793e+07	6.87404e+07	1.17133e+07	1.24541e+07	1.22688e+07	9.27847e+06	4.41831e+06	4.27863e+06	695	74.2821	5.0083
B8MXV3	Beta-hexosaminidase	33	1	18	21	244	1.51454e+08	1.27116e+08	9.78189e+07	9.51553e+07	2.40212e+07	1.78907e+07	3.57808e+07	3.34025e+07	1.40436e+07	7.7361e+06	600	67.499	5.021
B8N4R6	Uncharacterized protein	46.51	1	7	10	220	4.25954e+07	4.46104e+07	1.51953e+08	1.5237e+08	9.24908e+07	9.69751e+07	3.31019e+08	2.79857e+08	1.12378e+07	9.43774e+06	215	23.128	4.94482
B8NQF5	Thioredoxin reductase, putative	52.34	1	15	21	215	113901977	1.12439e+08	1.54901e+08	1.4642e+08	1.47852e+07	5.00414e+06	1.05249e+07	1.34241e+06	2.0303e+06	3.2965e+06	384	42.3831	5.52881
B8MVX4	Oxalate decarboxylase, putative	54.35	1	16	23	203	3.14555e+08	3.31841e+08	1.7753e+08	1.68221e+08	5.59204e+06	8.32982e+06	3.63377e+07	4.03026e+07	1.21042e+07	2.08021e+07	471	51.7545	4.97021
B8NAJ8	Tripeptidyl-peptidase (TppA), putative	33.91	1	8	12	198	121862184	1.04493e+08	7.67536e+07	7.62423e+07	1.02796e+06	765914	5.65012e+06	6.48733e+06	2.83587e+06	2.4126e+06	466	50.6691	5.61768
B8N2F5	Uncharacterized protein	33.87	1	10	10	196	6.39374e+06	6.24644e+06	1.10458e+07	1.097e+07	3.34882e+08	2.6206e+08	2.30898e+08	1.57508e+08	4.36789e+07	5.46344e+07	248	27.8863	5.57959
B8NLE2	Catalase	40.69	1	16	22	194	7.52476e+07	7.18076e+07	4.37189e+07	3.08309e+07	1.65402e+06	1.62484e+06	7.03058e+06	6.88449e+06	1.88519e+06	2.16721e+06	725	79.79	5.56689
B8NKP3	Tubulin-specific chaperone D, putative	12.14	1	2	10	183	7.39226e+08	8.21011e+08	2.91938e+09	4.43294e+09	2.51521e+09	2.70143e+09	3.66439e+09	1.26321e+09	1.08552e+10	4.71239e+09	1203	134.593	6.75635
B8N3J2	Endo-1,3(4)-beta-glucanase	35.38	1	16	24	171	8.02785e+07	7.81506e+07	4.18775e+07	2.8848e+07	925305	9.15973e+06	1.62712e+07	1.66996e+07	0	3.04406e+07	910	97.8299	5.93506
B8NE68	Purine nucleoside permease, putative	38.65	1	9	11	159	3.35769e+08	3.67208e+08	1.76274e+08	1.62354e+08	4.60334e+06	5.07576e+06	3.29221e+06	3.48842e+06	3.21578e+06	5.909e+06	401	43.1547	5.31299
B8N327	GPI anchored protein, putative	28.17	1	11	15	155	2.30744e+07	2.29392e+07	8.93863e+07	6.10352e+07	1.808e+08	9.46755e+07	1.95376e+08	2.49353e+08	4.16178e+07	2.8426e+07	930	99.5626	5.60498
B8NA16	GPI-anchored cell wall organization protein Ecm33	39.45	1	7	11	147	6.08463e+07	4.24341e+07	6.62855e+07	6.88251e+07	2.40721e+06	2.79821e+06	1.05745e+07	1.08222e+07	3.45064e+06	1.61716e+07	398	41.4376	4.95752
B8NT61	Uncharacterized protein	18.18	1	2	3	140	9.13364e+06	9.04429e+06	2.24876e+08	1.9051e+08	1.1412e+07	1.01418e+07	8.65957e+07	9.7718e+07	732813	606022	275	29.7184	4.42432
B8NXV5	Serine protein kinase, putative	18.83	1	1	9	136	6.80458e+08	1.3588e+09	2.27619e+09	3.80807e+08	1.86904e+08	4.33115e+08	2.01947e+09	4.38826e+08	1.93758e+09	1.51056e+07	1025	113.183	8.06006
B8NLZ8	Transmembrane GTPase Fzo1, putative	25.91	1	1	14	130	5.37938e+07	4.42145e+07	6.04053e+06	5.68522e+06	945895	181700	1.54865e+06	1.45141e+06	2.79861e+06	5.17585e+06	880	96.7586	5.31299
B8MW81	Uncharacterized protein	57.66	1	10	13	128	3.52242e+07	4.25832e+07	1.7238e+08	1.67472e+08	3.25202e+06	1.70066e+06	3.98184e+07	7.41201e+06	4.04138e+06	6.38065e+06	274	29.2207	5.75732
B8NHU3	HEME_HALOPEROXIDASE domain-containing protein	45.04	1	9	9	117	4.77088e+06	4.89086e+06	1.23715e+08	1.10608e+08	5.49842e+06	5.59045e+06	1.58361e+07	1.26852e+07	3.56401e+06	5.99062e+06	242	27.0235	4.97021
B8NTJ8	Hydrophobin	26.27	1	2	6	116	5.42662e+07	8.64894e+07	3.05701e+08	1.78449e+08	8.39569e+08	5.79701e+08	4.47429e+08	3.58404e+08	7.18823e+07	1.12136e+08	217	23.4179	8.6167
B8NJS3	Alpha-1,2-mannosidase family protein, putative	35.25	1	14	19	114	6.6937e+07	2.99163e+07	3.46666e+07	5.2988e+07	5.17367e+07	600913	2.06634e+08	0	1.75594e+08	1.61542e+08	800	88.511	5.43994
B8NGY3	Ankyrin repeat-containing protein, putative	10.81	1	1	9	101	1.02992e+09	9.44567e+08	2.70436e+08	6.77469e+08	7.06369e+08	1.39683e+09	6.28319e+08	1.23741e+09	1.12721e+09	2.40174e+09	1434	159.264	6.58057
B8MX84	Malate dehydrogenase	50.12	2	9	18	96	6.99655e+06	1.75168e+07	1.92802e+07	1.31988e+07	3.47159e+06	2.03364e+06	4.48961e+06	4.08107e+06	3.91561e+06	1.19563e+07	417	44.4884	8.79248
B8N417	Probable mannosyl-oligosaccharide alpha-1,2-mannosidase 1B	33.53	1	10	13	96	3.7173e+07	3.32646e+07	3.15121e+07	2.58199e+07	1.96369e+06	4.28523e+06	1.84571e+06	2.44739e+06	2.07828e+07	1.86563e+06	510	56.5958	5.18604
B8N3G1	Cytochrome P450 sterol C-22 desaturase, putative	14.77	1	1	6	95	9.42435e+08	1.13959e+09	2.50334e+09	2.3953e+09	7.15629e+08	5.20761e+08	1.67524e+09	1.72312e+09	1078103698	1.63223e+09	528	60.0594	7.1958
B8NB78	40S ribosomal protein S15, putative	45.75	1	3	6	95	0	0	9.60937e+06	2.11012e+07	2.39902e+07	2.63426e+07	4.92583e+07	4.77013e+07	0	0	153	17.4914	10.0669
B8NXQ7	Nonribosomal peptide synthase, putative	10.79	1	2	32	94	3.56012e+07	2.62571e+07	1.64066e+07	1.09605e+07	1.21149e+07	5.96745e+06	1.44716e+07	1.53586e+07	4.16424e+07	6.97038e+07	5209	577.173	6.43018
B8N5B9	Adenylate kinase	51.16	1	1	11	91	7.35986e+06	4.42887e+07	1.74087e+07	1.39719e+08	5.5487e+08	5.94716e+08	7.47388e+08	9.75907e+08	2.69376e+08	1.95976e+08	258	28.4456	7.88428
B8NYK9	C2H2 finger domain protein, putative	11.67	1	2	8	91	7.40651e+08	9.94948e+08	2.94154e+09	4.41567e+09	2.51488e+09	5400407057	5.49218e+09	1.93009e+09	1.08552e+10	3.14171e+09	1208	131.641	6.22705
B8NR98	60S ribosomal protein L4, putative	57.8	1	10	14	84	5.59735e+06	4.87531e+06	5.90287e+07	3.80106e+07	1.20763e+06	2.71014e+07	865660	3.40814e+07	1.79088e+08	2.11294e+06	372	40.2207	10.8726
B8NUP9	40S ribosomal protein S4	37.93	1	4	7	82	7.78229e+07	0	5.07096e+06	2.34815e+06	1.19016e+06	1.04253e+08	1.01154e+09	5.64868e+08	1.03437e+09	5555745296	261	29.2036	10.1401
B8NUE3	Uncharacterized protein	30.53	1	3	4	82	1.33114e+08	1.46283e+08	3.07653e+07	1.36315e+07	0	0	0	0	4.12426e+06	0	262	27.5527	8.71924
B8NJG9	Transcription factor lepE	14.25	1	1	6	81	1.17525e+08	9.24157e+07	9.08222e+07	8.46817e+07	4.82696e+07	1.84726e+07	2.16989e+07	7.49648e+07	1.11069e+08	1.10259e+08	828	92.172	6.58057
B8MW92	Cell wall integrity signaling protein Lsp1/Pil1, putative	50.43	1	7	16	78	3.93621e+07	4.67506e+07	7.3525e+07	5.2886e+07	1.10554e+06	1.41076e+06	4.01976e+06	6.11364e+06	446738	2.5717e+06	347	39.1837	5.59229
B8N2S7	Uncharacterized protein	55.47	1	4	5	77	0	0	1.44714e+07	0	6.94453e+07	7.73008e+07	4.78478e+07	6.52203e+06	6.37217e+07	4.58985e+07	128	14.4251	5.22412
B8NVA9	Histone H2B	31.21	1	4	5	75	1.12341e+07	8.63667e+06	7.93952e+06	1.59222e+07	1.29598e+08	1.31122e+08	1.12042e+08	1.09151e+08	3.71564e+06	3.79508e+06	141	14.9631	10.1255
B8NYI6	Phosphatidylglycerol specific phospholipase, putative	31.21	1	9	11	74	1.8178e+07	2.07892e+07	8.31346e+06	2.44398e+07	0	0	103649	0	0	0	503	55.6616	5.46533
B8NPX3	DUF1237 domain protein	37.8	1	11	13	73	1.30212e+07	1.10456e+07	4.08662e+07	2.88872e+07	1.59095e+06	1.73841e+06	3.07632e+06	3.19012e+06	0	3.37646e+06	537	59.1648	5.61768
B8NKF6	WD repeat protein	14.82	1	1	12	72	4.66199e+08	4.60546e+08	1.26274e+08	1.09209e+08	603937	1.9418e+07	4.90839e+06	0	1.3399e+07	1.11494e+07	1451	159.711	7.23975
B8NF34	Hydrophobin family protein	62.15	1	2	11	72	5.8411e+07	6.24657e+06	1.00052e+07	2.00342e+07	3.15723e+07	2.02642e+07	1.81925e+07	2.2954e+07	8.23457e+06	7.40348e+06	251	27.8081	4.93213
B8NRS8	ADP/ATP translocase	50.96	1	5	11	72	8.4138e+06	8.35258e+08	1.81082e+07	9.28698e+06	5.92705e+06	2.92783e+06	1.88189e+06	5.13804e+06	6.60423e+06	7.10404e+06	312	33.8215	9.87646
B8NVD2	Uncharacterized protein	19.85	1	5	28	70	5.64315e+07	7.17155e+07	6.37366e+07	2.96223e+07	5.45522e+06	4.7674e+06	0	804134	1.1279e+07	1.19408e+07	1985	225.045	6.93213
B8N9B4	Aminopeptidase	16.86	1	1	13	69	7.39948e+06	1.49115e+07	3.87373e+07	1.5425e+08	4.80893e+07	6.30332e+06	3.21672e+08	4.60214e+07	2.23609e+08	1.90743e+07	961	106.716	6.43018
B8NQF4	Chitinase	50.74	1	5	9	69	1.98465e+06	936095	4.73815e+07	3.11002e+07	0	2.53579e+06	1.8102e+07	1.74702e+07	1.62703e+06	0	337	36.6471	8.39697
B8NUX0	Exo-beta-1,3-glucanase, putative	29.61	1	8	12	68	2.3993e+07	2.3113e+07	8.25736e+06	4.55377e+06	5.54181e+06	0	0	0	0	1.84975e+07	787	82.8754	5.89697
B8NVT9	Phytase, putative	18.79	2	7	8	68	8.25931e+07	7.70097e+07	2.37096e+07	1.47522e+07	0	0	0	0	2.11651e+06	1.9939e+06	527	57.2448	5.0083
B8NKX1	ATM homolog	20.39	1	1	25	67	1.43692e+07	1.02792e+07	2.97575e+07	1.91742e+07	1.03791e+07	2.41321e+07	3.61567e+06	6.80472e+07	1.67104e+07	6.76741e+06	2084	234.699	6.52197
B8N0I5	Mannan endo-1,6-alpha-mannosidase	34.12	1	4	9	67	3.03463e+07	3.39528e+07	2.73741e+07	2.46479e+07	1.61871e+06	2.494e+06	1.03393e+07	6.60383e+06	1.54703e+06	2.45035e+06	510	56.1404	4.84326
B8NQZ2	NACHT domain protein	15.54	1	2	21	66	1.06167e+06	6.44595e+06	6.33107e+06	8.22927e+07	2.44123e+06	2.44891e+06	4.64467e+06	4.3969e+06	1.89279e+07	1.58772e+06	2001	224.614	6.0874
B8NFC1	Phosphatidylserine decarboxylase, putative	39.74	1	9	15	66	1.57053e+06	1.34358e+06	1.76248e+07	1.95246e+07	510409	4.38144e+06	2066186	2.16381e+06	4.13787e+06	529909	458	51.5936	6.75635
B8NCX4	Fasciclin domain family protein	30.93	1	10	12	66	2.00069e+06	1.80838e+06	2.15281e+07	2.13508e+07	1.95127e+07	0	1.13016e+07	1.35173e+07	2.04774e+06	3.25853e+06	472	53.0652	4.95752
B8MY10	Pre-mRNA splicing helicase, putative	19.5	1	1	26	65	2.71106e+06	1.56684e+06	1.1638e+07	7.19783e+06	9.75805e+06	9.67389e+06	8.23314e+07	9.97826e+06	2.02004e+07	6.91462e+06	2210	248.968	5.24951
B8N1V9	Acid phosphatase, putative	14.15	1	1	6	65	1.90236e+07	1.72005e+07	8.95837e+06	1.52522e+07	5.54727e+06	1.1108e+07	1.44376e+07	4.5281e+07	4.79847e+07	1.7589e+08	742	82.944	5.07178
B8NMS4	Uncharacterized protein	39.59	1	5	5	65	913652	9.14042e+06	4.20366e+06	3.38202e+06	1.20304e+07	1.24676e+07	1.62409e+07	1.59347e+07	0	0	197	19.9295	5.63037
B8NB36	40S ribosomal protein Rps16, putative	62.94	1	9	12	64	5.74651e+06	0	0	1.53633e+06	2.49597e+07	2.33766e+07	2.15427e+07	1.1126e+07	0	2.45521e+06	143	15.9136	10.1841
B8NJH7	Polyketide synthase, putative	20.23	1	1	24	63	2.28131e+08	2.42382e+08	9.25118e+06	6.11439e+07	3.24475e+07	3.5854e+07	5.67842e+07	2.80887e+07	3.00632e+07	3.77023e+08	2462	266.756	6.40479
B8NIP3	Endo-1,3-beta-glucanase eglC	38.49	1	5	9	63	0	0	4.04151e+07	4.07141e+07	2.89757e+06	1.39173e+07	3.274e+06	3.90186e+06	3.62478e+06	1.61876e+06	304	33.4334	4.89404
B8NTY4	Thioredoxin reductase, putative	40.1	1	5	11	62	5.19274e+07	5.305e+07	7.89015e+06	6.33031e+06	3.2169e+06	431718	1.5438e+06	0	1.14712e+06	2.35674e+07	389	43.1655	6.15088
B8MY35	TBC domain protein, putative	13.42	1	1	8	62	1.4841e+07	7.9274e+06	1.3823e+07	1.0215e+06	1.43845e+07	1.92246e+06	2.73881e+07	6.03186e+06	6.60356e+07	5.12437e+07	827	91.8526	9.21729
B8NIQ5	60S ribosomal protein L6	47.18	1	5	8	62	0	0	6.14185e+06	8.91988e+06	3.77221e+06	8.56719e+06	2.97799e+07	1.7206e+07	1.71845e+06	3.83998e+06	195	21.942	10.1255
B8N3Q5	Ubiquitin (UbiC), putative	60.39	3	4	9	60	2.34723e+06	2.04451e+06	0	0	9.28015e+06	1.06781e+07	1.92021e+07	3.42562e+06	1.06546e+07	1.57097e+07	154	17.6174	9.77393
B8NPM2	Tripeptidyl peptidase A	20.37	1	7	8	60	4.9148e+07	4.94895e+07	1.852e+07	1.78443e+07	0	0	0	0	0	0	594	63.5328	5.16064
B8NNG9	40S ribosomal protein S26	34.69	1	2	5	59	0	6.26705e+07	5.45749e+07	4.56227e+06	8.30154e+07	7.11867e+07	6.36007e+07	1.09179e+08	0	0	147	16.4947	11.0337
B8NF73	Rho guanyl nucleotide exchange factor, putative	26.56	1	1	27	58	1.76502e+07	5.94254e+07	3.01286e+07	3.61202e+08	1.6119e+07	1.21865e+07	3.28806e+07	7.53026e+07	8.00627e+07	1.13659e+07	1766	194.501	6.87354
B8N811	Ubiquitinyl hydrolase 1	30.19	1	1	22	58	1.35429e+08	1.10842e+08	2.05634e+07	1.92688e+08	1.82765e+06	2.94538e+06	6.46936e+07	9.84777e+07	2.09199e+07	2.67697e+07	1431	156.76	5.021
B8NRB0	5'-3' exoribonuclease 1	19.87	1	1	17	58	1.46264e+07	5.52204e+07	5.60494e+06	7.29216e+07	1.85801e+06	2.92839e+06	9.16462e+06	9.88595e+06	4.03256e+07	9.43488e+06	1409	158.896	6.93213
B8N4Q3	Histone H4	58.25	1	1	7	58	0	0	0	0	2.31421e+07	2.54368e+07	1.10587e+07	3.0809e+06	8.3672e+06	9.42249e+06	103	11.3494	11.356
B8N4I0	6-phosphogluconate dehydrogenase, decarboxylating	41.75	1	8	15	57	3.09336e+06	1.23783e+06	7.97907e+06	6.26846e+06	243973	0	821138	1.48755e+06	318375	264345	491	54.1823	6.18896
B8N1C0	Cysteine-rich secreted protein	47.63	1	8	14	56	0	0	9.09192e+07	4.00862e+07	0	537417104	2.07067e+08	1.5155e+08	2.18896e+08	5.81702e+07	338	35.9671	5.73193
B8N1M7	Cysteine synthase, putative	54.15	1	1	8	56	7.2182e+07	1.17562e+07	1.68214e+07	7.45294e+07	1.86477e+07	1.33757e+07	7.36888e+07	259011444	1.73731e+06	8.26664e+06	253	27.2472	7.45947
B8N184	Mitochondrial import inner membrane translocase subunit TIM10	29.79	1	1	2	55	0	0	4.70738e+06	6.81373e+06	639276	1.8203e+06	17847430	1.91792e+07	45700975	83258712	94	10.2778	5.18604
B8NVT0	Glycosyl transferase, putative	21.92	1	2	38	54	8.91049e+06	1.53375e+07	1.20941e+07	2.79193e+07	1.39378e+07	537190	889456	7.32493e+06	2.54201e+07	1.34991e+07	2797	314.575	6.84424
B8NJU2	SLD3 domain-containing protein	23.39	1	1	13	53	3.23602e+06	1.50091e+07	7.50862e+07	3.09979e+06	2.97138e+06	4.77182e+06	9.31733e+06	1.34816e+08	1.16743e+07	1.39414e+07	919	100.807	9.08545
B8N2Y6	Glyceraldehyde-3-phosphate dehydrogenase	54.44	2	6	12	53	79956144	1.51655e+06	1.89031e+07	1.55127e+07	4.82725e+06	2.27053e+07	2.1566e+07	4.91425e+07	3.34973e+06	3.3529e+06	338	36.2775	7.10791
B8NJ15	40S ribosomal protein S24	45.11	1	7	8	53	0	0	1.59803e+07	7.47057e+06	3.63996e+07	4.16794e+07	2.36062e+07	2.01386e+07	0	3.97104e+06	133	15.2364	10.8579
B8N9U3	60S ribosomal protein L36	50.48	1	3	6	53	0	0	3.16783e+06	2.20972e+06	2.09547e+08	1.17463e+08	4.60657e+07	2.66005e+07	34290982	1.1106e+07	105	11.9707	11.8247
B8NHQ0	Histone H4	48.54	1	1	6	53	0	0	0	0	2.15624e+07	2.52831e+07	1.07388e+07	2.42134e+06	8.3672e+06	9.42249e+06	103	11.3654	11.356
B8N1E5	PH domain protein	24.36	1	1	14	52	5.78517e+06	1.88201e+07	8.81566e+06	8.22054e+07	5.92282e+06	4.39214e+06	2.01695e+07	9.07797e+07	7.1907e+07	9.32649e+06	1174	130.622	9.11475
B8NMV9	60S ribosomal protein L27	51.85	1	6	9	52	689086	0	0	0	5.71615e+07	7.6051e+07	3.42291e+07	2.98348e+07	0	0	135	15.6025	10.5356
B8NXT0	Ribosomal protein S13p/S18e	47.74	1	7	8	52	0	0	0	0	4.01633e+07	3.42977e+07	4.87842e+07	7.42987e+07	6.24463e+06	9.30706e+06	155	17.9327	10.4478
B8N8R1	O-methyltransferase afvC	27.07	1	1	7	52	1.58823e+06	0	4.59612e+06	6.97755e+06	1.35511e+07	6.96735e+06	1.0705e+07	1.19125e+07	1.46706e+06	1.2088e+07	410	46.3547	5.10986
B8N9Q2	60S ribosomal protein L38, putative	42.5	1	3	5	52	7.92604e+07	7.67842e+07	0	8.59748e+06	4.99467e+07	6.27995e+07	2.49202e+07	1.97908e+07	3.35535e+07	3.31776e+07	80	9.29822	10.3306
B8MWL6	But2 domain-containing protein	49.69	1	5	8	51	1.76233e+06	1.2933e+06	3.36428e+07	2.55397e+07	1.405e+06	3.35057e+06	2.68996e+06	2.21549e+06	1.88676e+06	3.2609e+07	324	33.451	5.22412
B8N215	Uncharacterized protein	39.17	1	6	9	50	2.61842e+06	1.59525e+07	6.53837e+07	5.64317e+07	856295	3.77909e+07	8.96693e+06	2.21481e+07	1.81299e+06	1.75372e+06	314	35.6025	5.2876
B8MZ16	40S ribosomal protein S25	26.97	1	4	6	50	0	0	1.12124e+07	9.15716e+06	9.28793e+07	1.07893e+08	4.70319e+07	2.50462e+07	9.83034e+07	1.56405e+08	89	9.97563	10.0962
B8NPM1	Uncharacterized protein	8.21	1	1	4	50	1.52158e+07	1.12033e+07	1.46392e+07	1.32026e+07	7.81976e+06	7.8695e+06	3.02335e+07	2.65138e+07	3.45853e+07	7.71263e+06	487	51.6627	4.75439
B8N7F1	Ribosomal protein S23 (S12)	41.38	1	4	6	49	3.14779e+06	6.00032e+06	1.4378e+06	0	2.40805e+07	1.94976e+07	7.96381e+06	7.66754e+06	4.72436e+06	5.34836e+06	145	15.8408	10.3745
B8NPV3	60S ribosomal protein L37a	46.74	1	3	5	49	0	0	1.28942e+07	0	1.51919e+08	1.62026e+08	8.1529e+07	0	7.21005e+07	9.14357e+07	92	10.1214	10.4478
B8MW33	Short chain dehydrogenase/reductase family	31.92	1	2	6	47	2.23941e+06	0	1.83194e+08	4.0295e+06	1.05507e+08	1.80595e+06	2.14559e+06	1.95633e+06	1.13583e+07	7.19051e+06	354	38.796	8.73389
B8NHN6	Extracellular 3-ketosteroid 1-dehydrogenase, putative	22.78	1	1	5	46	7.27813e+07	7.54813e+07	1.02227e+08	8.77286e+07	6.09226e+07	3.69064e+07	5.81616e+07	8.15722e+07	2.80544e+08	1.61764e+08	360	39.3737	7.51807
B8MY77	60S ribosomal protein L12	32.73	1	2	4	46	243366	0	0	0	1.44577e+07	1.50614e+07	3.35185e+07	1.27495e+07	0	0	165	17.9258	9.59814
B8MW48	Dynamin-binding protein	16.42	1	1	21	45	5.76901e+07	5.31851e+07	1.18432e+07	1.44247e+07	1.42867e+07	1.07061e+07	3.71698e+06	1.28682e+07	1.00733e+07	2.10121e+07	1870	205.82	6.07471
B8NV94	U3 small nucleolar RNA-associated protein 22	24.05	1	1	14	45	9.29191e+07	9.27544e+07	2.56368e+07	1.87447e+06	1.72986e+06	6.65823e+06	9.25152e+06	5.89e+06	1.13492e+06	2.36515e+07	1110	125.611	8.79248
B8NNR6	Uncharacterized protein	13.41	1	1	11	45	2.48915e+07	2.55117e+07	1.30262e+08	1.07642e+08	3.34965e+07	1.4179e+07	1.41127e+08	1.19089e+08	9.59807e+07	8.02715e+08	1327	143.45	9.5249
B8NCP6	FluG family protein	35.43	1	1	7	45	2.93118e+07	2.49909e+07	2.37326e+07	8.62184e+06	4.05937e+09	4.20098e+06	1.02811e+07	2.76439e+06	2.26032e+08	2.67993e+07	446	49.0246	5.71924
B8NFC2	GILT family thiol reductase, putative	32.94	1	6	7	45	0	0	2.44072e+07	2.67473e+07	1.27018e+06	1.16377e+06	3.12198e+06	1.14702e+07	0	7.13461e+06	252	28.3925	5.0083
B8NAU8	Autophagy-related protein 26	34.32	1	1	26	44	2.82068e+07	1.50499e+07	1.76532e+08	1.17418e+07	1.54095e+09	8.43841e+06	3.24306e+07	3.2238e+06	6.10042e+06	865377	1311	146.177	6.771
B8NQY3	DEAD/DEAH box helicase, putative	17.83	1	1	23	44	2.48554e+07	2.21708e+07	3.33637e+06	3.12025e+06	1.38881e+07	9.83011e+06	2.14077e+07	5.9347e+06	4.35129e+07	3.32036e+07	1997	223.888	6.23975
B8N180	Ribosomal L18ae protein family	48.4	1	6	14	44	6.98364e+06	4.10827e+06	0	5.24952e+06	9.81659e+06	1.33772e+07	9.75194e+07	1.2993e+07	1.9736e+06	1.19679e+07	250	28.4912	10.3452
B8N7C7	PAB1 binding protein (Pbp1), putative	10.67	1	1	9	44	3.88031e+06	1.50485e+06	0	4.10731e+07	2.71432e+07	680938	0	646019	1.20948e+07	1.00581e+07	1059	113.633	9.64209
B8NSD4	40S ribosomal protein S1	44.14	1	3	9	43	0	0	3.85463e+06	3.27316e+06	639276	693672	2.09826e+06	2.7934e+06	2.34443e+06	2.04074e+06	256	29.1929	10.0376
B8N3P1	Aspartic endopeptidase Pep2	26.45	1	4	6	43	0	2.41154e+06	2.31065e+07	2.87416e+07	0	309484	2.54432e+06	2.7153e+06	1.81641e+06	1.68844e+06	397	43.1087	4.94482
B8N0Y3	Superoxide dismutase	22.22	1	3	12	42	9.18178e+06	2.13498e+07	2.14232e+07	3.49044e+07	9.32303e+06	1.06945e+07	2.60902e+07	2.95278e+07	1.01293e+08	9.63759e+07	837	93.0768	9.48096
B8N2H3	2-phosphoglycerate dehydratase	23.29	1	3	8	42	1.21013e+07	2.2144e+07	4.88872e+06	4.60092e+06	950989	0	728844	1.20417e+07	16164888	1.63349e+07	438	47.3774	5.66846
B8NQW4	60S ribosomal protein L32	41.22	1	4	7	42	0	1.25733e+06	0	0	6.8074e+07	6.68221e+07	7.29012e+07	4.87413e+07	4.80136e+06	0	131	14.9152	11.1509
B8N8Z4	Extracellular protein, putative	22.83	1	1	3	42	1.87813e+06	1.29559e+07	2.90054e+07	3.34469e+07	2.20473e+07	9.81066e+06	8.3817e+06	7.28629e+06	9.73717e+07	8.10937e+07	346	36.4482	7.47412
B8MVP5	Uncharacterized protein	17.56	1	1	25	41	26018.4	220864	2.53154e+07	1.74419e+08	4.07925e+06	4.20895e+06	1.41497e+07	9.73645e+06	143747	1.90763e+06	1839	204.241	5.5415
B8MX53	Nonsense-mediated mRNA decay factor (Upf2), putative	19.62	1	1	18	40	1.12604e+07	1.40193e+07	3.76005e+07	3.27634e+07	4.95362e+06	2.84445e+07	2.2325e+07	1.4041e+07	2.4182e+06	4.04229e+06	1213	137.156	5.70654
B8N211	Aconitate hydratase, mitochondrial	32.61	1	6	15	40	7.03194e+06	2.58231e+07	9.38432e+06	8.47797e+06	0	0	1.11046e+07	2.82614e+06	9.79044e+06	7.27435e+06	785	85.5434	6.93213
B8MVP1	Uncharacterized protein	58.31	1	6	9	40	0	0	7.31577e+06	1.55513e+07	0	0	2.37327e+06	2.13984e+06	0	0	331	36.2276	7.03467
B8NBJ4	Probable glucan endo-1,6-beta-glucosidase B	26.53	1	5	7	40	2.49604e+06	2.42097e+06	1.28067e+07	7.51317e+06	1.74025e+06	1.55e+06	2.45988e+06	2.12543e+06	6.06424e+06	3.28277e+06	392	45.185	5.75732
B8NL30	Uncharacterized protein	24.88	1	4	7	40	5.79396e+07	1.61848e+07	1.50771e+07	1.75844e+07	0	0	0	1.09374e+06	0	2.62378e+06	406	44.9837	5.07178
B8NEA6	Ribosomal protein L26	26.12	1	4	4	40	0	0	0	0	4.02124e+07	4.28464e+07	2.75231e+07	9.01214e+06	0	0	134	15.1203	10.8579
B8N3K3	Exocyst complex component Sec3, putative	15.89	1	1	15	39	2.51248e+07	3.37757e+07	3.3836e+07	2.2207e+07	1.05242e+07	6.6766e+06	3.14888e+07	1.34825e+07	1.63545e+07	6.10631e+06	1416	157.446	6.81494
B8NCM9	Multidrug resistance protein 1, 2, putative	11.97	1	1	9	39	2.71656e+07	5.11505e+07	0	1.0405e+07	1.18367e+07	2.50998e+07	8.85448e+06	2.85986e+07	2.95327e+07	2.85722e+07	1320	145.341	6.75635
B8NCP5	Uncharacterized protein	39.67	1	6	8	39	1.04479e+06	1043766	1.78082e+07	1.26964e+07	0	737534	2.59552e+06	2.16216e+06	0	4.18057e+06	363	40.2782	5.63037
B8N023	60S ribosomal protein L35Ae	65.14	1	4	7	39	0	0	614411	0	5.27657e+07	5.19345e+07	2.35094e+07	1.14191e+07	6.07381e+06	3.14917e+06	109	12.4217	11.2241
B8MZQ6	Uncharacterized protein	21.91	1	5	12	38	5.92879e+06	7.65621e+06	1.29987e+07	1.17778e+07	1.03819e+07	1.05036e+06	1.22897e+08	2.59125e+07	2.89442e+07	8.78282e+06	794	88.3287	5.05908
B8MW61	Alpha-1,2-mannosidase, putative	20.15	1	5	10	38	9.82434e+06	9.4379e+06	241450	0	3.31757e+06	1.01464e+06	0	4.65557e+09	0	0	789	87.4821	4.98291
B8NIY3	Patched sphingolipid transporter (Ncr1), putative	7.67	1	1	8	38	2.61182e+07	1.2191e+07	4.72476e+06	2.57361e+06	3.566e+06	2.58349e+06	5.94234e+06	8.01382e+07	1.78743e+06	9.06901e+06	1147	126.248	5.38916
B8NSF1	60S ribosomal protein L23	31.82	1	4	6	38	0	0	0	0	3.2976e+07	3.08905e+07	7.57845e+07	7.53577e+07	0	0	154	16.9485	10.3306
B8NBK4	60S ribosomal protein L30, putative	57.55	1	3	5	38	0	0	0	0	1.70287e+07	1.85916e+07	5.12404e+06	6.98543e+06	2.09061e+06	1.24901e+06	106	11.3461	9.94971
B8N8T9	F-box and WD domain protein	25.57	1	1	15	37	4.61874e+06	8.16975e+06	9.55292e+07	1.71239e+07	5.24938e+07	5.61084e+07	4.87001e+06	1.05067e+07	8.09568e+07	5.00578e+06	1087	118.685	6.18896
B8NRV3	40S ribosomal protein S3, putative	44.74	1	7	13	37	432615	0	1.75601e+07	9.8359e+06	0	1.7747e+07	5.95777e+06	3.47076e+06	6.28882e+06	0	266	29.2122	9.11475
B8N5M5	Phosphatidylglycerol specific phospholipase C, putative	29.98	1	4	9	37	7.11518e+06	4.61613e+06	1.8829e+07	6.84168e+06	1.70047e+06	0	0	522354	2.76101e+06	134646	477	52.7258	5.13525
B8NAU3	Structural maintenance of chromosomes protein	22.95	1	1	22	36	1.00836e+08	9.22282e+07	2.18455e+07	5.4942e+06	9.49169e+06	959342	1.76262e+06	84944.9	138844	0	1294	145.115	6.02393
B8NLM9	14-3-3 family protein artA	48.32	2	7	9	36	0	0	1.48975e+07	1.85442e+07	0	0	0	0	6739851	0	238	26.8526	5.07178
B8MY51	60S ribosomal protein L22, putative	37.9	1	4	5	36	0	0	0	0	3.42368e+07	3.69161e+07	7.47015e+06	4.19866e+06	4.61425e+06	4.0512e+06	124	14.1385	9.42236
B8NX37	Uncharacterized protein	27.88	1	2	2	36	2.36234e+06	0	1.81797e+07	2.95738e+07	5.15003e+06	5.08643e+06	3.04588e+07	2.83942e+07	1.76711e+06	765335	165	17.3783	4.2085
B8NKW2	Solid-state culture expressed protein (Aos23), putative	41.82	1	3	14	35	1.1945e+07	7.65719e+06	3.04697e+06	2.45323e+06	305422	3.90552e+06	3.00238e+06	4.83845e+06	9.01626e+06	3.33767e+06	550	57.0087	7.13721
B8N6A8	ABC multidrug transporter, putative	17.7	1	1	13	35	3.55621e+06	1.12193e+07	1.7151e+07	5.02458e+06	1.18188e+07	1.01907e+07	0	2.25715e+06	6.93693e+07	3.31241e+06	1480	165.954	7.37158
B8NCV5	Amidase family protein	27.5	1	7	11	35	8.75133e+06	1.03793e+07	0	0	1.85401e+06	0	2.12719e+06	5.19175e+06	2.25986e+06	3.52133e+07	560	60.6644	5.40186
B8MZ47	Glycosidase	25.45	1	5	8	35	0	0	4.00343e+07	4.21744e+07	0	5.68911e+06	1.22156e+07	8.80087e+06	0	0	444	44.6625	4.50049
B8NKN3	Peptidyl-prolyl cis-trans isomerase	36.28	1	4	7	35	0	0	0	0	1.00623e+07	1.26225e+07	2.55319e+07	1.96459e+07	0	0	215	23.5106	8.86572
B8NPH4	RNA helicase	21.08	1	1	6	35	126511076	0	1.09669e+07	3.3213e+06	1.47981e+06	2.32854e+07	1.07612e+07	2.22672e+06	8.16009e+06	9.00396e+06	498	54.899	9.40771
B8N794	D-xylose reductase	45.78	1	6	12	34	0	0	1.51915e+07	1.4101e+07	1.14045e+07	2.30173e+06	5.99185e+06	1.92608e+06	854482	9.76764e+06	308	34.5237	7.1665
B8MX69	Cell pattern formation-associated protein stuA	28.9	1	1	11	34	0	0	4.36255e+07	1.35999e+08	248485	4.888e+06	2.39088e+08	2.01807e+08	5.82655e+07	1.43688e+08	654	72.5293	6.13818
B8NLF1	Elongation factor 1-alpha	22.39	1	5	8	34	0	3.72478e+07	3.10041e+07	1.53476e+07	1.4646e+06	6.72519e+06	5.81475e+06	0	1.17017e+06	1.29073e+06	460	50.036	8.99756
B8NUD8	Superoxide dismutase [Cu-Zn]	27.92	1	5	5	34	0	0	0	0	4.78929e+07	5.25923e+07	6.0942e+07	3.26325e+07	0	0	154	15.9989	6.52197
B8NUD9	Transaldolase	36.73	1	9	12	33	1.29294e+06	96349.6	1.12741e+07	6.98244e+06	0	0	1.96686e+06	0	1.13271e+07	641025	324	35.4744	5.96045
B8NE93	PKS-like enzyme, putative	11.48	1	1	10	33	3.4731e+06	2.08771e+07	2.44112e+06	1.39849e+08	3.78368e+06	1.23661e+07	1.01303e+06	50522	4.50013e+07	4.45839e+07	1254	136.613	6.55127
B8NLZ0	C6 transcription factor, putative	14.13	1	1	10	33	3.63919e+06	1.93197e+07	498560	1.69427e+06	1.6765e+06	3.18966e+06	4.17599e+06	5.20071e+06	500299	6.62167e+06	1040	115.82	7.12256
B8NRD5	Citrate synthase	21.31	1	3	8	33	4.85969e+06	3.21574e+06	1.81601e+07	6.82215e+06	2.53313e+06	2.58375e+06	1.70138e+06	2.03016e+06	1.09359e+07	1.15668e+07	474	51.995	8.27979
B8NJ90	Glycerophosphoryl diester phosphodiesterase family protein	24.34	1	5	7	33	1.31325e+07	1.14529e+07	1.14222e+07	8.94615e+06	0	0	0	0	1.42074e+07	0	415	45.6775	5.5542
B8NS07	Aldehyde dehydrogenase	21.56	1	1	7	33	1.36863e+08	1.31343e+07	5.10737e+07	2.57806e+08	1.82498e+08	2.6577e+08	1.25751e+08	2.01807e+08	2.03185e+07	1.40983e+08	538	58.8593	8.96826
B8NXD7	F5/8 type C domain protein	21.88	1	5	6	33	3.6456e+06	4382749	1.70535e+07	1.77911e+07	878966	1.06709e+06	0	0	1.83507e+06	0	512	54.8918	5.0083
B8NH75	Ribosomal protein L34 protein, putative	25.64	1	2	3	33	0	0	1.2017e+06	0	8.18543e+07	3.01619e+07	0	0	0	0	117	13.3004	10.6821
B8NXP7	Uncharacterized protein	16.67	1	1	3	33	0	0	4.67094e+07	6.9923e+06	1.76823e+09	6.64916e+08	2.99874e+08	1.94862e+08	1.2707e+07	2.63463e+07	396	44.7749	5.5415
B8N4K8	Uncharacterized protein	20.73	1	1	8	32	3.12771e+06	6.97794e+06	6.00463e+06	0	7.56517e+06	7.25537e+06	9.55388e+06	6.63844e+06	1.68484e+07	7.13978e+06	627	69.3654	5.50342
B8N7H9	Zn(2)-C6 fungal-type domain-containing protein	11.92	1	1	7	32	1.05501e+07	0	0	0	1.42695e+07	1.43294e+07	1.78784e+07	7.18426e+06	2.68846e+06	3.17559e+07	713	80.6647	8.07471
B8NIF9	Alcohol dehydrogenase, putative	21.26	1	3	5	32	6.185e+06	2.04293e+06	1.06526e+07	7.47524e+06	821893	850245	0	1.30445e+06	1.07898e+06	1.85763e+09	381	40.7989	5.14795
B8NNR5	Mitochondrial F1F0 ATP synthase subunit F (Atp17), putative	45.54	1	3	5	32	0	0	0	0	2.6211e+07	2.88747e+07	643356	0	3.16677e+07	2.9346e+07	101	11.1759	10.4331
B8MZ58	Ribosomal protein S28e	36.76	1	3	3	32	0	0	0	0	1.07023e+07	1.18375e+07	0	0	8.82487e+06	2.59813e+07	68	7.66019	10.7554
B8NJP9	MAP kinase kinase kinase	21.16	1	1	20	31	1.79699e+06	3.58927e+07	883140	1.06427e+06	839042	6.75288e+06	1.21864e+07	3.34475e+06	1.45473e+07	3.10839e+07	1366	154.333	6.32861
B8NDX6	Catalase	24.9	1	6	13	31	4.05717e+06	2.75209e+07	0	1.52857e+06	1.14123e+07	1.24056e+07	0	1.36937e+06	0	0	747	83.8075	6.59521
B8MXD8	Acyl-coenzyme A oxidase	28.82	1	1	12	31	2.82849e+07	9.12679e+06	5.58919e+07	0	2.35617e+08	6.03585e+07	7.60026e+07	3.59821e+06	8.14446e+07	1.7993e+08	694	78.156	8.79248
B8NSE7	Aspartate kinase	15.86	1	1	7	31	8.27721e+07	7.68259e+07	0	2.32015e+06	1.88385e+07	6.72196e+06	0	92515580	2.22993e+07	68213717	599	66.4527	8.11865
B8MWP6	Fanconi-associated nuclease	12.41	1	1	6	31	6.40514e+06	6.5449e+06	9.27041e+06	5.93714e+06	4.40214e+06	3.17805e+06	7.43641e+06	5.46294e+06	1.94946e+07	3.71741e+07	814	94.4125	5.74463
B8MWT9	Sugar transporter, putative	17.88	1	1	2	31	1.11259e+07	1.31848e+07	2.06095e+07	1.74513e+07	1.72132e+06	1.26483e+06	2.64058e+06	6.28798e+06	1.944e+06	1.62844e+06	274	29.9665	7.00537
B8N0T9	Phospholipid-transporting ATPase	14.1	1	1	17	30	1.25001e+06	2.0131e+06	3.14761e+06	4.14524e+06	512843	4.3704e+07	5.07695e+06	1.0629e+07	1.15759e+07	1.95784e+06	1695	189.859	6.91748
B8NSU3	Uncharacterized protein	28.14	1	4	15	30	4.18458e+06	6.18574e+06	8.55329e+06	1.05962e+06	74974452	2.16167e+06	869497	1.05444e+06	1251289	2.45689e+09	899	99.9812	8.49951
B8N9V1	5-methyltetrahydropteroyltriglutamate--homocysteine S-methyltransferase	21.71	1	3	12	30	4.09234e+06	8.34056e+06	5.06654e+07	2.02047e+07	680758	1.8836e+06	60671.4	0	1.37577e+06	3.33577e+06	774	87.1096	6.94678
B8NIR3	RNase L inhibitor of the ABC superfamily, putative	26.49	1	1	11	30	4.57599e+07	2.19206e+07	1.87378e+07	1.15641e+07	0	5.73891e+06	4.86816e+07	5.59536e+06	8.33057e+06	1.9897e+07	604	68.0263	8.23584
B8N0Z7	Phosphatidyl synthase	31.48	1	3	9	30	1.05249e+06	935315	651244	548436	2.59913e+06	4.20503e+06	4.5655e+06	2.24116e+07	1.13123e+06	1.09049e+06	486	52.8056	5.66846
B8NWC9	ATP synthase subunit beta	25.15	1	5	8	30	0	1.45846e+07	3.7007e+07	3.44474e+06	865967	836996	699516	0	1.6812e+07	2812791	517	55.3689	5.30029
B8NKF9	60S ribosomal protein L24a	28.3	1	4	6	30	0	0	6.16325e+07	0	1.09911e+07	1.37585e+07	5.0251e+07	4.72269e+07	9.84461e+07	2.93839e+06	159	17.8299	11.2241
B8NU09	Chitinase	17.33	1	4	4	30	2.75088e+07	2.63491e+07	5.14956e+07	2.62488e+07	0	0	4.24857e+06	1.26904e+07	0	0	450	47.1297	6.85889
B8NV82	60S ribosomal protein L27a, putative	30.2	1	2	3	30	0	0	0	0	3.11344e+07	3.24293e+07	3.7987e+07	3.86562e+07	0	0	149	16.817	10.4624
B8NCB5	3-hydroxyacyl-CoA dehyrogenase, putative	10.59	1	1	2	30	4.00794e+08	4.91492e+08	5.55058e+08	1.59453e+07	7.55322e+06	8.07927e+06	6.79499e+06	1.21511e+08	3.38397e+07	5.06687e+07	321	35.519	5.18604
B8N5B0	Molecular chaperone Hsp70	33.23	1	3	12	29	3.73074e+06	3.5802e+06	0	1.54339e+06	294788	0	0	1.70451e+06	5.98107e+06	4.68588e+06	641	69.6626	5.21143
B8N747	Alkaline phosphatase	17.33	1	3	10	29	864084	1.83821e+06	1.64333e+06	2.6235e+06	1.08619e+07	0	1.89522e+06	526286	1.42083e+06	9.04357e+06	652	72.5779	5.23682
B8NA08	Outer mitochondrial membrane protein porin	31.79	1	3	8	29	17463.7	1.16731e+06	1.22234e+07	9.04134e+06	0	0	7.35432e+06	6.03568e+06	0	111345	346	37.0413	9.67139
B8N0K5	ATP-dependent 6-phosphofructokinase	32.95	1	1	14	28	0	3.12246e+06	704422	3.7925e+06	350919	2.04012e+06	30009.2	913398	6.07733e+06	0	786	86.0462	6.82959
B8NA76	Ribosome biogenesis (Nop4), putative	17.15	1	1	12	28	1.19861e+08	1.14188e+08	3.4316e+06	3.26821e+06	2.91774e+06	4.08414e+07	5.19762e+06	2.40267e+07	1.11563e+07	2.7768e+06	729	81.8876	6.66846
B8NBP0	Phospholipid-transporting ATPase	12.98	1	1	11	28	3.21906e+07	7.31879e+07	0	9.72265e+07	581627	1.81087e+07	4.11457e+07	8.19578e+07	1.08433e+07	3.47247e+06	1356	152.276	6.81494
B8NFA7	Polynucleotide adenylyltransferase	10.86	1	1	10	28	2.04505e+07	3.72961e+07	8.35478e+06	0	6.13431e+06	3.30415e+06	6.7838e+06	4.53056e+06	8.39148e+06	1.07068e+07	1096	120.613	8.67529
B8NFR0	Mitochondrial inner membrane AAA protease Yta12, putative	15.33	1	1	10	28	1.49248e+07	6.7815e+06	1.10662e+06	8.47411e+06	5.59585e+08	6.77445e+07	8.71983e+08	0	9.69015e+06	5.71167e+07	874	97.5225	8.20654
B8NJH3	O-methyltransferase lepI	32.04	1	2	9	28	338539	578420	1.6301e+06	1.10337e+08	2.66336e+07	2.98189e+07	3.66565e+08	1.56104e+07	2.08038e+07	7.44166e+07	387	43.2939	5.37646
B8NKJ4	Nascent polypeptide-associated complex subunit beta	44.49	1	1	7	28	7.41768e+07	6.53032e+06	0	5.998e+07	1.05972e+06	1.00317e+06	4.32934e+06	5.25218e+06	5.01368e+06	4.54516e+06	227	25.1537	7.25439
B8NH07	tRNA-splicing endonuclease subunit Sen34	27.16	1	1	7	28	8.05865e+07	307217519	1.83596e+07	1.76819e+07	1.25114e+07	1.19251e+07	2.6054e+07	2.11588e+07	1.82427e+07	1.91043e+07	313	34.6286	5.71924
B8NJC6	Estradiol 17 beta-dehydrogenase, putative	28.52	1	1	5	28	9.71871e+07	6.87162e+07	1.29295e+07	1.08765e+07	1.48852e+07	1.31455e+07	705608	0	0	0	298	31.8697	7.88428
B8NH30	Thioredoxin	56.36	1	4	5	28	0	0	2.87655e+06	0	2.31259e+06	3.49026e+06	1.23302e+06	1.56191e+06	6.5644e+06	6.51507e+06	110	12.0162	5.07178
B8N729	Uncharacterized protein	53.25	1	4	5	28	0	0	0	1.08477e+07	3.17679e+06	7.54355e+06	9.86501e+06	9.17781e+06	0	0	154	16.9665	5.5415
B8NGN0	Cytochrome c	20.54	1	2	2	28	0	0	4.71608e+06	5.07668e+06	1.26241e+07	1.42128e+07	3.37372e+06	3.15479e+06	0	0	112	12.1311	9.14404
B8NDW7	Phospholipid-transporting ATPase	21.44	1	1	12	27	3.21984e+06	3.19383e+06	12123878	4.99392e+06	993051	3.92672e+06	1.63092e+06	3.59653e+06	4.57538e+06	4.10872e+06	1180	130.574	6.66846
B8NUW2	Pyoverdine/dityrosine biosynthesis protein, putative	27.56	1	1	12	27	9.41491e+07	2.32146e+08	2.15412e+07	5.3447e+07	1.31323e+07	4.02281e+06	1.71956e+07	3.87669e+06	7.095e+06	1.28994e+07	635	72.5187	6.40479
B8NXN6	Alpha-1,2-mannosidase, putative subfamily	25.62	2	5	11	27	3.38073e+06	1.95318e+06	8.40589e+06	5.12333e+06	8.38176e+06	7706565	2.53581e+07	0	418892	0	691	77.045	5.16064
B8N1M8	Fructose-bisphosphate aldolase	33.7	1	5	10	27	9.70323e+06	1.5509e+07	1.59516e+07	4.33925e+06	407064	0	5.04548e+06	7.16493e+06	0	0	362	39.6961	6.20166
B8NTN4	Woronin body major protein, putative	22.11	1	4	10	27	281829	0	4.16943e+06	5.34098e+06	0	2.80736e+06	7.26661e+06	3.85747e+06	6.58933e+06	2.97562e+06	493	56.5691	6.60986
B8N3J5	Plasma membrane phosphate transporter Pho87, putative	13.68	1	1	9	27	1.37624e+07	0	197881	3.42061e+06	242265	1.61613e+06	2.42891e+06	1.21221e+06	4.17954e+07	2.65676e+07	1031	113.905	8.00146
B8N4P3	General transcription and DNA repair factor IIH helicase subunit XPD	13.1	1	1	7	27	2.56829e+08	1.65579e+08	1.16898e+08	5.28294e+07	0	1.60914e+06	3.69535e+06	953673	1.32713e+06	2.30449e+06	794	90.4248	6.31592
B8NDQ4	Translation elongation factor eEF-1 subunit gamma, putative	15.37	1	1	6	27	1.85164e+06	1.46433e+06	2.7285e+06	2.73252e+06	8.43799e+07	8.89807e+07	364148	770726	1.6348e+06	1.44683e+06	410	46.3599	6.72705
B8N4Q2	Histone H3	25	1	1	6	27	0	0	5.65382e+06	3.3088e+06	6.95942e+07	6.24404e+07	4.39202e+07	0	3.12041e+06	1.88016e+06	136	15.3235	11.1509
B8NQJ6	H/ACA ribonucleoprotein complex subunit NOP10	59.49	1	1	5	27	217936	3.28319e+06	0	0	2.90004e+07	2.56518e+07	0	2.90048e+06	6.31878e+06	1.19377e+07	79	9.05581	10.2427
B8NQS3	But2 domain-containing protein	22.59	1	3	5	27	0	817610	0	0	1.02042e+07	1.14584e+07	1.765e+07	1.57413e+07	0	0	270	29.85	5.68115
B8MXP8	Uncharacterized protein	16.72	1	1	4	27	0	0	44826.8	0	28158.2	31293.7	112063	456018	1.32208e+07	3.81443e+06	305	35.0056	6.81494
B8NSR3	Alpha-L-rhamnosidase B, putative	27.62	1	5	10	26	6.79183e+06	9.00996e+06	4.43057e+06	4.65023e+06	0	0	0	0	1.80715e+06	5.37942e+06	677	74.0585	6.0874
B8NCA9	Serine/threonine protein kinase, putative	35.94	1	1	10	26	59377.1	200713	7.47862e+06	1.0522e+07	6.80673e+06	5.86606e+06	9.29124e+06	9.49586e+06	0	0	434	49.7403	5.8208
B8N1D4	PHD finger and BAH domain protein (Snt2), putative	10.86	1	1	10	26	5.66774e+06	8.13226e+06	3.42194e+06	1.55279e+06	4.32904e+06	0	0	3.35253e+06	0	0	1713	188.283	8.71924
B8NCW4	60S ribosomal protein L17	28.02	1	3	6	26	5.54471e+06	2.10985e+06	1.66008e+06	944878	0	1.38951e+06	2.17307e+07	1.90021e+07	93211.9	0	232	26.1582	11.5024
B8NQF0	Nucleoside diphosphate kinase	51.63	1	4	6	26	763369	1.22777e+06	0	1.03666e+06	2.082e+07	2.00151e+07	2.28541e+07	1.92162e+07	0	0	153	16.9988	7.98682
B8N6P5	Sorbitol/xylulose reductase Sou1-like, putative	25.94	1	3	4	26	0	0	9.37131e+06	8.22777e+06	0	0	4.01236e+06	3.66104e+06	158770	149604	266	28.4421	6.55127
B8N0I3	Glycosyl hydrolase, putative	20.42	1	1	13	25	2.70231e+06	2.70462e+07	0	6.90201e+06	1.3709e+06	0	0	0	5.98891e+06	3.28147e+06	813	91.9786	6.96143
B8N3F7	DNA helicase	24.38	1	1	13	25	4.27862e+06	8.63389e+06	1.93469e+07	2.44186e+07	6.79492e+06	1.54973e+07	0	9.21236e+06	1.51961e+07	1.21812e+07	894	98.576	6.72705
B8NG75	NTP binding protein, putative	21.43	1	1	12	25	1.20588e+06	4.2847e+07	1.33238e+07	1.97456e+07	9.50634e+06	8.5858e+07	3.91071e+07	4.18385e+07	1.24044e+06	866462	924	102.456	9.40771
B8NCU9	Glycine cleavage system P protein	18.7	1	1	12	25	0	1.27291e+07	3.50316e+06	2.22566e+06	4.06152e+06	2.37211e+06	6.10157e+06	1.02326e+07	4.93097e+06	2.86462e+06	1064	115.974	6.85889
B8N732	Phosphoketolase, putative	14.69	1	1	11	25	1.94534e+07	2.54964e+07	1.13835e+07	1.20676e+08	2.76876e+08	1.20165e+06	628514	2.1143e+06	1.74634e+08	7.91239e+06	810	91.511	6.60986
B8NRH6	60S ribosomal protein L8, putative	51.97	1	3	9	25	9.0887e+06	0	2.27883e+07	7.4017e+06	0	1.69917e+06	1.25616e+07	8.98261e+06	1.83997e+06	0	254	27.4187	10.9751
B8NEY4	1,3-beta-glucanosyltransferase	30.18	1	3	8	25	5.82016e+06	5.28794e+07	1.32671e+07	1.80541e+07	0	0	2547488	603959	450049	773339	454	48.2383	5.21143
B8NQL8	Ubiquinol-cytochrome C reductase complex core protein 2, putative	36.16	1	3	7	25	645657	409341	4.38705e+06	2.00243e+06	450544	0	0	0	0	373718	318	32.8629	9.11475
B8NXT1	Uncharacterized protein	14.05	1	1	7	25	1.18263e+06	2.34614e+06	8.17849e+06	598974	2.311e+06	1.08757e+06	1.69594e+07	3.07728e+06	1.02149e+06	0	1011	112.833	7.1665
B8NCF7	Acid phosphatase, putative	10.29	1	2	5	25	4.75964e+07	9.95869e+06	7.93571e+08	799113055	0	1.34334e+07	6.7632e+07	1.79744e+08	70576647	5.94624e+07	418	46.6577	5.07178
B8NJP4	Sphingosine kinase (SphK), putative	14.14	1	1	5	25	0	3.11265e+06	2.28042e+07	2.03682e+06	3.91203e+07	1.08685e+06	2.54613e+07	2.44825e+07	485118	8.22696e+07	502	54.2125	6.94678
B8NL80	3-hydroxyacyl-[acyl-carrier-protein] dehydratase	12.52	1	1	15	24	3.02899e+06	186181	636729	2.78849e+06	4.92608e+06	4.01704e+06	2.31665e+06	2.48643e+07	1.03095e+07	7.71795e+06	2092	232	5.99854
B8MZH6	2-isopropylmalate synthase	18.17	1	1	9	24	4.8772e+07	1.33925e+07	0	1.76882e+07	1.16904e+06	1.30472e+06	1.82232e+07	1.83905e+06	1.4003e+07	1.0612e+06	644	71.0703	5.74463
B8NMA2	Cellobiose dehydrogenase, putative	23.89	1	2	7	24	1.6839e+08	1.27079e+06	1.59893e+08	4.4227e+07	0	0	1.74563e+08	0	0	90183663	540	58.1553	6.06201
B8NWF0	Succinate dehydrogenase [ubiquinone] iron-sulfur subunit, mitochondrial	24.1	1	2	6	24	7.22306e+06	4.01919e+07	2.71921e+06	6.34007e+06	4.73622e+06	1.33695e+06	872598	1.05548e+06	0	6.47437e+07	278	31.6898	8.57275
B8N446	60S ribosomal protein L31e	41.46	1	5	6	24	0	0	0	0	5.04115e+07	8.395e+07	2.88867e+07	1.10771e+07	0	0	123	14.0606	10.2134
B8NYW4	Chitin synthase	8.45	1	1	5	24	9.03394e+06	5.44833e+06	8.94414e+06	5.46429e+06	9.81283e+06	8.77497e+06	1.27014e+07	2.28819e+07	4.35273e+07	3.69797e+07	911	101.832	8.22119
B8NFZ6	Endo-arabinase, putative	22.46	1	2	5	24	0	0	8.55652e+06	5.19755e+06	3297.94	303159	1.37333e+06	4.47492e+06	0	608079	325	35.144	4.93213
B8N6A6	60S ribosomal protein L5, putative	21.67	1	3	5	24	0	775873	986867	1.132e+06	987665	1.11919e+06	2.13638e+06	1.87791e+06	744619	632605	300	34.5926	8.45557
B8NQ53	ABC multidrug transporter, putative	5.14	1	1	5	24	0	3.76438e+06	3.51075e+06	4.91227e+06	5.23064e+06	0	8.61673e+06	1.54834e+07	6.50223e+06	1.52492e+06	1265	140.077	6.88818
B8N3J9	40S ribosomal protein S8	32	1	3	5	24	0	3.58944e+06	4.39434e+06	4.81019e+06	0	0	1.03896e+07	9.56539e+06	900183	0	200	22.7972	10.9751
B8NCC2	Fungal_trans domain-containing protein	10.12	1	1	3	24	0	1.09515e+07	5.17434e+06	2.24629e+06	1.67104e+07	7.07294e+06	0	0	0	0	405	44.9231	8.36768
B8NF91	Uncharacterized protein	29.23	1	1	13	23	930255	8.64824e+06	5.10594e+07	461735	1.2685e+06	3.71338e+07	0	2.47156e+07	6.30085e+07	204418	763	83.8235	10.1987
B8NGN3	GrpE protein homolog	39.68	1	1	10	23	0	1.57939e+06	0	1.44265e+08	0	5.26367e+06	1.1424e+08	2.97734e+06	1.69393e+08	3.11251e+07	247	28.0734	8.68994
B8MWP9	PHD finger domain protein, putative	11.74	1	1	9	23	39805384	1.97871e+07	3.13827e+07	2.29675e+07	4.11629e+06	2.42125e+06	8.50441e+06	8.61045e+06	0	752678	1184	131.646	7.1665
B8N649	Alpha/beta fold family hydrolase, putative	33.33	1	5	7	23	0	0	9.3251e+06	3.8527e+06	0	0	2.6245e+06	3.10936e+06	0	0	276	31.2435	6.46826
B8NRC4	Uncharacterized protein	53.97	1	1	5	23	1.94365e+07	5.03343e+06	0	2.67944e+07	5.15065e+07	3.19748e+07	4.11272e+07	3.65429e+07	1.47505e+06	2.78143e+07	126	13.2953	6.37939
B8NE50	CVNH domain-containing protein	21.02	1	1	4	23	1.59365e+07	3.19985e+08	0	7.22072e+07	0	31293.7	112063	456018	124532	151330	157	18.5344	9.31982
B8NB42	40S ribosomal protein S11	32.67	1	2	4	23	0	0	0	0	2.14868e+07	1.82959e+07	9.45738e+06	2.46923e+07	0	0	150	15.8074	10.7114
B8NKF2	Protein kinase domain-containing protein	16.53	1	1	2	23	0	0	0	4.14524e+06	0	0	1.87401e+07	4.45019e+06	0	0	121	13.8833	6.31592
B8NUE2	ABC bile acid transporter, putative	17.63	1	1	16	22	9.18289e+06	6829389	1.10195e+07	6.51428e+06	1.34931e+08	5.60247e+06	8.43836e+06	0	0	2.62379e+06	1577	174.681	8.19189
B8NTE9	Glycosyl hydrolases family 32 superfamily	20.19	1	1	11	22	6.8202e+06	9.67599e+06	9.52588e+06	2.20348e+06	3.36844e+06	1.22802e+06	5.36091e+06	5.9557e+06	3.12057e+06	1.1435e+06	619	67.093	4.88135
B8N8I5	Glucan 1,3-beta-glucosidase, putative	34.73	1	4	9	22	3.60077e+06	3.52529e+06	2.21159e+06	2.8768e+06	0	1.50864e+06	935279	1.1316e+06	347407	0	406	46.4542	4.81787
B8MZ85	40S ribosomal protein S22	76.15	1	4	9	22	6.80971e+06	0	0	0	3.59381e+06	1.2255e+07	2.00073e+06	3.91906e+06	0	0	130	14.7279	9.87646
B8NDC0	Carboxypeptidase	20.46	1	2	8	22	1.79823e+06	3.70591e+06	2.32115e+06	1.76777e+06	8.89937e+06	7.69172e+06	2.42263e+06	1.18993e+07	0	0	611	67.4372	4.88135
B8N903	Glutamate carboxypeptidase, putative	12.22	1	3	5	22	12664595	1.64141e+07	9.81775e+06	2.19214e+07	0	991465	0	0	6.23103e+06	5.59629e+06	720	78.1444	5.04639
B8NWR5	Lipase 8, putative	25.23	1	3	5	22	2.31999e+07	2.42214e+07	5.54717e+06	1.31145e+07	32573.8	25633.6	3.30395e+06	3311112	0	0	428	45.6377	4.27197
B8NAT7	Phosphoglucomutase, putative	13.77	1	1	5	22	3.14411e+07	7.55593e+07	4.34918e+07	1.36347e+07	8.31256e+06	9.42788e+06	2.639e+07	2.88755e+07	4.29914e+07	3.43317e+08	559	61.5356	6.3667
B8MWP5	40S ribosomal protein S13	35.76	1	3	5	22	1.09386e+06	0	0	0	1.35587e+07	1.19931e+07	2.31129e+06	5.76035e+06	0	0	151	16.8063	10.3745
B8NPY1	HHE domain protein	30.73	1	3	5	22	0	0	3.9147e+06	3.07391e+06	0	0	7.80352e+06	4.74855e+06	9.7792e+06	6.86772e+07	192	21.842	5.36377
B8NV62	Btz domain-containing protein	10.1	1	1	4	22	3.55707e+07	1.67538e+07	2.29002e+07	1.59473e+07	0	0	3.68912e+06	3.54365e+06	0	1.22917e+07	683	74.1719	8.90967
B8NP77	2-oxoisovalerate dehydrogenase subunit alpha	21.22	1	1	4	22	5.81668e+06	1.02762e+09	0	1.53376e+08	7.70061e+08	1.65834e+08	6.46909e+08	7.47312e+08	4.65323e+08	1.72559e+08	443	50.129	6.30322
B8MWV9	PNPLA domain-containing protein	8.99	1	1	2	22	0	1.06578e+07	2.34361e+08	1.95825e+08	2.53832e+06	6.8335e+07	2.09915e+08	4.89959e+07	1.18779e+08	2.64768e+08	356	39.7316	8.71924
B8N2U8	CDH-cyt domain-containing protein	8.71	1	2	2	22	0	0	6.06691e+06	5.14169e+06	1.15546e+06	1.37005e+06	4.17845e+06	5.20203e+06	1.41559e+06	0	310	33.0361	5.30029
B8NA44	Ras guanine-nucleotide exchange protein, putative	21.03	1	2	15	21	3.73258e+06	2.72387e+06	0	0	604374	8.99785e+06	3.12176e+06	0	2.96226e+06	2.43355e+07	1146	127.648	6.53662
B8NJG8	Cytochrome P450 monooxygenase lepD	35.04	1	1	13	21	1.89277e+06	1.07254e+08	7.64542e+07	2.06171e+08	2.85231e+06	3.01507e+06	1.8334e+08	1.80199e+08	1.58277e+08	7.31073e+07	508	57.5105	8.95361
B8N8W1	Ankyrin repeat-containing protein, putative	14.39	1	1	11	21	1.48939e+06	0	1.33936e+07	3.88769e+06	1.76569e+07	60080879	2.63146e+06	863093	1.44186e+07	21227685	1181	131.949	6.82959
B8MZH2	40S ribosomal protein S5, putative	36.45	1	5	7	21	0	0	0	0	1.25497e+06	0	7.05502e+06	5.9514e+06	9.0645e+06	0	214	23.8515	9.21729
B8NKK6	Uncharacterized protein	42.74	1	2	6	21	2.54158e+08	2.91163e+08	0	0	5.04294e+06	1.47687e+06	6.30289e+06	1.41933e+07	3.83524e+08	212598	124	14.288	7.72314
B8NFJ8	Uncharacterized protein	41.07	1	4	5	21	0	3.0006e+07	5.30617e+06	4.36727e+06	0	0	1.0071e+07	6.37468e+06	0	0	224	24.5447	5.13525
B8MWN2	Uncharacterized protein	35.96	1	1	4	21	1.85552e+07	1.93449e+07	1.17334e+07	1.48151e+07	4325346	5.00482e+06	4.00439e+06	3.87575e+06	0	0	114	13.0977	7.51807
B8NPM6	Polyamine transporter, putative	21.81	1	1	3	21	2.93766e+07	3.54438e+07	4.17733e+06	478959	0	209319	0	0	1.15556e+07	1.96078e+07	353	39.9261	8.90967
B8NN75	Catechol dioxygenase, putative	5.13	1	1	1	21	0	0	0	0	1.91279e+07	2.058e+07	2.22832e+07	1.86959e+07	0	0	312	35.1306	5.75732
B8NGN7	Elongation factor 2	22.85	2	1	12	20	0	0	4.90909e+06	3.96847e+07	0	0	530539	2.96713e+07	7.72592e+06	231314	849	94.1677	6.75635
B8NJ60	1,3-beta-glucanosyltransferase	37.83	1	1	11	20	1.66483e+08	4.66306e+06	0	0	614927	4.4832e+07	1.12615e+07	0	0	59499538	534	58.1693	5.65576
B8NP37	FK506-binding protein	29.57	1	1	8	20	2.00935e+07	3.54492e+07	0	2.28907e+06	0	0	7.20522e+06	0	0	1.78202e+07	470	51.2752	4.56396
B8N6C7	Elastase, putative	38.59	1	3	8	20	3.26586e+06	0	4.93424e+06	3.94071e+06	0	0	5.61281e+06	3.06175e+06	6.18078e+07	3.4958e+06	241	24.9957	6.75635
B8NYV4	Ankyrin, putative	15.75	1	1	6	20	7.2868e+06	5.91636e+06	9.95288e+07	9.91079e+07	0	1.70611e+06	1.48655e+07	1.1983e+07	104015	3.21279e+06	546	60.0831	5.87158
B8N0Z6	Peptidyl-prolyl cis-trans isomerase	52.41	1	3	6	20	0	289832	0	1.10142e+08	2.58885e+06	1.38181e+06	8.29363e+06	4.18592e+06	0	0	166	18.159	8.57275
B8N5U5	Glutamate carboxypeptidase, putative	12.17	1	5	5	20	7.74048e+06	9.88752e+06	4.50152e+06	9.38768e+06	0	0	0	0	0	0	682	73.2572	4.97021
B8NDH7	Zn(2)-C6 fungal-type domain-containing protein	17.89	1	1	5	20	879056	0	0	1.54047e+06	5.79555e+06	2.93023e+06	5.32405e+06	4.75881e+06	1.11774e+06	1.6596e+06	436	48.1498	6.99072
B8N204	60S ribosomal protein L8	21.76	1	3	5	20	0	0	7.56576e+06	1.37031e+07	1.11756e+07	1.20364e+07	3.80447e+07	36440544	0	3.42897e+06	262	29.3003	10.1987
B8NMX2	Laccase, putative	13.24	1	2	4	20	3.98694e+06	4.56463e+06	4.14993e+06	4.0882e+06	698641	0	2.17783e+06	1.82525e+06	0	2.61778e+06	589	65.6648	6.0874
B8NM87	Sugar transporter, putative	10.97	1	1	4	20	7.00883e+06	3.61308e+07	1.19857e+06	0	3.67902e+07	2.42671e+07	1.22052e+06	0	4.95834e+07	8.44464e+06	729	80.2197	8.36768
B8MWX6	Uncharacterized protein	39.18	1	2	4	20	0	0	1.27865e+07	9.28689e+06	8.06336e+06	8.39345e+06	4.66594e+06	5.0938e+06	1.21889e+06	1.80081e+06	194	21.7969	6.39209
B8ND05	60S ribosomal protein L28	29.3	1	4	4	20	0	0	0	0	6.31883e+06	5.27301e+06	1.60866e+07	1.1742e+07	0	0	157	17.0691	10.814
B8NDT1	Tyrosyl-DNA phosphodiesterase, putative	33.43	1	1	13	19	1.10157e+07	623591	0	2.64627e+06	1.69026e+06	490327	1.98307e+07	1.53352e+06	976649	0	679	75.299	5.68115
B8N8E7	Glucose-methanol-choline (Gmc) oxidoreductase, putative	30.76	1	3	11	19	1.49592e+07	9.14595e+06	0	1.03892e+07	3.4106e+06	7.94486e+06	3.51269e+06	0	1.50856e+06	3.52137e+07	608	66.3935	5.78271
B8N4C0	ERF-3	26.87	1	1	11	19	0	2.76454e+07	1.06841e+07	7.74711e+06	0	1.81082e+06	3.08682e+06	4.65423e+06	763771	3.55086e+06	722	78.0402	8.48486
B8NLR8	tRNA(Ile)-2-lysyl-cytidine synthase	26.22	1	1	10	19	492630	0	1.20723e+08	1.65669e+07	658686	3.77298e+06	0	0	1.21875e+06	0	637	70.8975	9.27588
B8NBW5	CorA family metal ion transporter, putative	13.42	1	1	9	19	5.85083e+06	4.13558e+08	0	0	0	0	2.53058e+07	184594	2.55825e+06	3.76777e+06	879	99.8662	6.13818
B8MZA0	Oxidoreductase, zinc-binding dehydrogenase family, putative	33.43	1	2	8	19	3.37982e+07	1.75303e+07	8.0874e+06	1.21332e+07	0	1.81696e+06	1.50691e+08	280678	0	1.17436e+06	344	37.4824	7.50342
B8ND52	Actin Act1	35.2	2	3	7	19	9.22396e+06	7.1547e+06	3.44997e+06	5.76378e+06	5.65818e+06	4.02386e+06	1.56949e+06	5.40103e+06	0	0	375	41.6129	5.69385
B8MWE7	60S ribosomal protein L9, putative	32.81	1	1	4	19	0	0	0	829399	1.36339e+06	2.10343e+06	4.86802e+06	5.5948e+06	1.17487e+06	3.03162e+06	192	21.8748	9.5249
B8NA18	Cytochrome b-c1 complex subunit 7	36.59	1	3	4	19	0	0	0	221058	4.2776e+06	4.25544e+06	3.74681e+06	3.49641e+06	0	0	123	14.3496	9.26123
B8N7R1	Uncharacterized protein	12.12	1	1	3	19	1.2107e+06	1.13327e+06	1.12906e+07	5.91705e+06	1.92248e+06	2.16255e+06	3.36108e+06	2.84751e+06	2.8754e+06	1.22661e+07	264	30.0464	4.55127
B8NDH3	Fumarylacetoacetate hydrolase, putative	15.84	1	1	9	18	3.01111e+07	907680	2.95451e+07	0	1.54212e+06	4.67343e+06	1.43198e+07	7.62894e+06	0	0	1067	115.987	6.37939
B8MVM1	Dyp-type peroxidase family protein	20.48	1	1	9	18	2.03566e+07	0	1.37793e+07	1.29337e+06	1.01612e+06	734997	3.25739e+06	1.12379e+06	2.04431e+06	5.93301e+06	498	55.6949	7.50342
B8N0W2	Aspartate aminotransferase	20.28	1	1	8	18	4.39256e+07	0	7.29883e+07	6.49142e+06	8.53713e+06	505561	2.90101e+07	6.00961e+06	8.98274e+06	1.58726e+07	429	47.1952	8.85107
B8NDK2	Lysophospholipase	19.3	1	3	7	18	8.63509e+06	5.42521e+06	5.42095e+06	0	0	9.7958e+06	0	0	0	0	627	67.8113	5.07178
B8NHE9	ATP synthase subunit 5, mitochondrial	38.94	1	4	7	18	4.45202e+06	0	0	1.03969e+07	4.05393e+06	0	5.71714e+06	4.9808e+06	0	0	226	24.166	9.45166
B8N0T0	Alpha-glucosidase	8.73	1	4	6	18	3.10047e+06	3.35548e+06	0	3.24379e+06	0	3.07504e+06	0	8.9961e+06	0	0	985	108.696	5.47803
B8N8Z9	Apoptosis inducing factor, putative	20.29	1	1	6	18	9.43272e+06	9.48266e+06	0	0	3.25261e+06	1.34231e+06	5.03338e+06	5.08286e+06	0	0	419	45.9666	6.85889
B8NUE0	Autophagic serine protease Alp2	22.63	1	3	6	18	0	856432	4.79652e+07	1.14563e+07	0	1.81807e+06	0	7.88173e+06	7.08478e+06	7.14155e+07	495	52.3683	6.01123
B8NJM3	RING finger ubiquitin ligase (Tul1), putative	9.74	1	1	5	18	1.28564e+07	0	0	0	1.20258e+08	3.22244e+07	0	69278947	2.42107e+07	4.21628e+06	801	90.3934	6.59521
B8N9T5	Small nucleolar ribonucleoprotein complex subunit, putative	9.17	1	1	5	18	0	0	2.00253e+06	0	2.29684e+07	79867721	0	4.50521e+06	0	0	981	105.828	5.43994
B8N4W7	MICOS complex subunit MIC10	64.84	1	3	5	18	0	0	5081.67	0	2.63843e+06	2.84689e+06	0	332244	4.11146e+06	3.69793e+06	91	10.1013	10.6821
B8NRS4	40S ribosomal protein S19	33.78	1	2	5	18	0	0	0	0	2.72589e+07	1.72774e+07	9.7404e+06	8.34e+06	0	0	148	16.5416	8.99756
B8MZK4	CDT1_C domain-containing protein	14.5	1	1	4	18	5.95511e+07	6.08193e+07	2.7128e+07	3.66578e+07	0	0	2.07914e+08	7.97288e+06	0	5.07338e+06	476	52.4909	9.64209
B8NGB5	5'-deoxynucleotidase	32.89	1	1	4	18	0	0	4.46989e+07	3.4345e+07	2.64257e+06	1.16422e+06	2.62716e+06	2.37438e+06	3.26524e+06	2.85257e+06	225	25.5217	5.46533
B8N2L0	Proteasome component Prs3, putative	20.69	1	2	4	18	0	0	0	0	0	0	966600	0	0	5.14627e+06	261	28.6552	6.22705
B8NVA8	Histone H2A	29.32	2	3	3	18	0	0	0	0	6.9983e+07	7.47765e+07	7.78544e+07	4.30734e+07	0	0	133	14.0838	10.5503
B8N203	Uncharacterized protein	11.46	1	1	2	18	9.34193e+06	7.15227e+06	0	1.00223e+08	4.30859e+06	3.3196e+06	2.22858e+07	4.69757e+06	7.64077e+06	6.14131e+06	349	39.8099	5.75732
B8N9Y8	Polyketide synthase, putative	12.4	1	1	14	17	9.81112e+06	3.43713e+06	4.92673e+06	5.01799e+06	857492	0	151219	2.10769e+07	1.47124e+07	1.3459e+07	2137	235.36	6.78564
B8NB87	Mitochondrial Hsp70 chaperone (Ssc70), putative	33.28	1	1	12	17	1.00532e+06	1.68344e+07	6.43887e+06	9.54213e+06	1.73385e+08	1.87366e+08	657829	442703	0	0	667	72.4238	5.8335
B8N6T6	Rho GTPase activator (Lrg11), putative	17.48	1	1	11	17	4.16485e+06	0	1.32822e+07	0	2.77224e+07	0	2.64394e+06	7.10036e+06	0	1.28464e+06	1213	133.751	6.66846
B8NC58	Extracellular metalloproteinase mep	24.88	1	1	9	17	1.14945e+08	2.36867e+06	1.47438e+08	1.11463e+08	8.63151e+06	2.08864e+06	1.06597e+07	3.73038e+07	9.85447e+07	1.87205e+06	635	69.2588	5.2749
B8NLG8	Signal peptide peptidase, putative	20.45	1	1	9	17	60998.1	1.54932e+07	32570.6	18242.4	67256.5	1.49299e+06	5.6067e+06	40954.5	1.02858e+06	0	626	69.5078	5.96045
B8NDT8	GTPase activating protein (Tsc2), putative	12.25	1	1	9	17	2.43283e+06	5.63433e+06	3.0411e+06	2.78154e+06	8.52641e+06	0	877384	8.1397e+06	2.45466e+07	1.43404e+07	1510	167.433	6.26514
B8NG97	Amino-acid acetyltransferase, mitochondrial	21.8	1	1	9	17	0	1.20164e+07	9.31227e+07	2.8147e+06	1.93132e+08	1.84749e+06	9.56133e+06	0	216671	2.09656e+08	688	75.6329	8.29443
B8NC60	Multidrug resistance-associated protein 2, 6 (Mrp2, 6), ABC-transporter, putative	17.78	1	1	8	17	1.37585e+07	1.47298e+07	0	1.18796e+07	1.4407e+07	6.44267e+06	2.00312e+07	1.26606e+07	4.00732e+07	1.85851e+08	793	87.2868	7.76709
B8MWA3	Uncharacterized protein	20.96	1	1	8	17	7.39495e+06	6.37079e+06	0	1.11266e+07	4.44423e+07	4.24053e+07	1.28516e+07	3.01874e+06	8.53185e+06	8.31553e+06	706	78.836	5.23682
B8MYC5	Nuclear protein localization protein 4	21.39	1	1	8	17	0	0	4.69318e+06	0	1.40193e+07	6.7501e+06	1.93923e+06	1.0562e+06	1.90431e+06	8.59127e+07	603	66.9469	6.07471
B8MXS8	ATP synthase subunit alpha	17.45	1	5	7	17	4.44841e+06	4.50308e+06	6.33009e+07	3.70563e+06	0	0	506125	0	0	0	556	59.9013	8.99756
B8N9C3	Peroxidase	32.04	1	1	7	17	0	0	6.04388e+06	2.22405e+06	0	0	3.59093e+06	1.69621e+06	1.25319e+07	2.51218e+07	362	40.0009	8.30908
B8NRT5	Peptidyl-prolyl cis-trans isomerase	49.18	1	2	6	17	1.20007e+07	3.92178e+08	0	0	2.63805e+06	6.07847e+06	0	0	0	1.23591e+07	122	13.2869	9.48096
B8N0F7	FAD dependent oxidoreductase superfamily	24.12	1	1	6	17	1.4373e+07	0	2.95056e+06	0	1.2894e+06	1.33849e+06	3.1544e+06	4.50356e+06	2.2553e+07	2.00505e+07	485	52.8632	6.48096
B8MW50	Uncharacterized protein	25.3	1	3	4	17	1.50537e+07	2.09201e+07	5.04836e+06	0	0	0	0	0	0	0	253	26.1144	4.48779
B8NJV8	60S ribosomal protein L35	31.45	1	2	4	17	8.75409e+06	6.72249e+06	1.83146e+07	0	1.90789e+07	2.45777e+07	1.75415e+07	4.8448e+06	0	0	124	14.6163	11.0923
B8NE32	NADH-ubiquinone oxidoreductase B12 subunit, putative	33.33	1	1	4	17	0	3.36384e+07	0	8.87136e+07	5.06589e+06	3.75104e+06	0	0	2.73851e+06	3.75708e+06	84	9.57964	9.43701
B8NA30	Allergen Asp F7	18.05	1	1	4	17	0	3.29031e+06	1.32628e+07	1.3644e+07	94235.7	97034.3	0	0	4.4782e+06	4.11526e+06	277	28.8338	4.52588
B8N4R5	Uncharacterized protein	35.67	1	2	3	17	0	0	0	0	3.47615e+06	5.43266e+06	6.78035e+06	5.66324e+06	1.28139e+06	2832109	171	19.3554	5.17334
B8NBG2	Ankyrin, putative	24.23	1	1	12	16	0	730318	1.62626e+07	1.66185e+07	2.25635e+06	3.92105e+06	3.31705e+06	2.07739e+07	6.56743e+06	735562	813	90.721	6.85889
B8MYE3	Uncharacterized protein	38.81	1	1	10	16	1.1815e+06	5.36652e+06	0	0	1.71263e+06	0	2.05795e+06	4.15918e+07	0	3.56678e+06	420	47.9361	5.43994
B8ND35	Formate dehydrogenase	43.84	2	4	9	16	1.29029e+07	0	4.61874e+06	3.23402e+06	1.38484e+06	1.63321e+06	1.26047e+06	1.0312e+06	0	0	365	40.1206	6.75635
B8NLF2	Uncharacterized protein	19.75	1	1	9	16	0	2.63122e+07	1.19382e+07	1.88066e+06	0	220641	0	0	844260	1.23932e+07	724	78.5577	9.42236
B8NYQ6	RING finger domain protein, putative	30.27	1	1	8	16	2.32918e+06	1.37395e+07	0	4.53994e+06	521411	0	8390.63	0	2.51598e+06	0	337	37.5604	8.33838
B8NQL9	Mitochondrial DNA replication protein (Yhm2), putative	46.67	1	1	7	16	2.70428e+07	1.37511e+06	2.25914e+07	1.07299e+07	5.0502e+06	6.71639e+06	0	0	2.42968e+07	3.71059e+07	315	33.8847	9.78857
B8MZQ2	Serine hydroxymethyltransferase	20	1	3	6	16	795394	1.93325e+06	1.2249e+06	1.16255e+06	0	0	386133	541960	0	0	470	51.8305	7.57666
B8NTV8	FAD binding domain protein	24.5	1	1	6	16	0	4.59744e+06	5.24187e+06	4.24158e+06	758470	0	0	3.98358e+07	4.1469e+06	5.03085e+06	404	45.044	6.31592
B8NM83	Pectinesterase	23.78	1	1	6	16	1.80178e+07	0	9.39287e+06	4.1439e+06	2.00027e+07	0	9.46852e+07	9.84807e+07	6.93066e+07	0	614	68.4367	6.53662
B8N3R1	CP2 transcription factor, putative	16.15	1	1	6	16	8.77054e+06	1.5838e+07	6.05927e+06	4.38825e+06	1.6712e+07	2.08171e+07	2.03034e+07	0	0	1.50746e+06	712	78.7548	6.50732
B8NHR1	Uncharacterized protein	25.8	1	1	5	16	2.09674e+08	0	0	0	3.7161e+07	8.25105e+07	2.81237e+08	2.5965e+08	0	68219.5	283	32.0979	9.49561
B8NS32	NADH-ubiquinone oxidoreductase 213 kDa subunit	37.28	1	1	5	16	5.24192e+07	3.17431e+07	1.34833e+07	9.45882e+06	914743	4.40446e+07	1.47476e+06	0	0	0	228	24.5853	8.76318
B8NAM4	DUF521 domain protein	13.45	1	1	5	16	1.55001e+06	9.42585e+06	9.86169e+06	0	7.79116e+06	7.55141e+06	1.43271e+06	2.01252e+06	2.1048e+06	219847	580	61.9923	5.45264
B8NQD9	Multicopper oxidase, putative	21.57	1	2	4	16	1.60536e+07	2.75679e+07	1.2054e+07	1.11415e+07	2.02679e+06	0	0	1.79197e+06	1.98715e+06	1.71248e+06	153	17.1707	6.3667
B8NTD8	Isoamyl alcohol oxidase, putative	19.87	1	1	4	16	2.24301e+07	2.75132e+06	29766252	4.18253e+07	0	0	0	3.33937e+07	1.09322e+08	0	473	51.025	6.78564
B8N4G7	Uncharacterized protein	12.09	1	1	4	16	0	0	7.47373e+06	5.7608e+06	8.62046e+07	9.2387e+07	1.64663e+07	0	4.74991e+07	1.80143e+07	430	47.7746	5.42725
B8NMQ3	Ankyrin repeat protein	15.72	1	2	3	16	2.36422e+06	2.34467e+06	3.86046e+06	4.79036e+06	0	0	0	6.36056e+06	0	0	299	32.6429	8.96826
B8NMR0	Uncharacterized protein	18.15	1	1	3	16	7.89708e+06	6.59908e+06	0	5.26878e+07	9.16497e+07	1.15645e+08	3.50328e+07	1.68912e+07	0	5.87444e+08	259	28.2477	6.15088
B8N786	40S ribosomal protein S30	35.48	1	1	3	16	0	0	0	0	1.30523e+07	2.08373e+07	208849	0	7.15928e+07	0	62	6.81781	11.9126
B8MZU8	BTB domain transcription factor, putative	25.56	1	1	9	15	2.68059e+06	4.00056e+07	4.67976e+07	2.81436e+08	0	232919	152494	6.43044e+06	3.89539e+06	0	583	65.3207	5.49072
B8NRL4	FAD/FMN-containing isoamyl alcohol oxidase MreA	29.54	1	4	8	15	3.45384e+06	5.28571e+06	2.21288e+06	5.18754e+06	1.01504e+06	0	3.85348e+06	0	0	4.63171e+06	562	61.0116	5.09717
B8ND31	Ankyrin repeat protein	14.65	1	1	8	15	2.27527e+07	2.69236e+06	2.19813e+07	1.50394e+06	425316	397677	0	0	0	0	1072	116.117	7.43018
B8MW63	Gamma-glutamyltranspeptidase	26.54	1	4	7	15	1.25927e+07	8.69446e+06	4.2691e+06	4.44432e+06	1.8661e+06	3.02529e+06	1.09299e+06	0	0	0	584	62.9264	5.17334
B8NYN1	C6 transcription factor (Ctf1B), putative	21.49	1	1	7	15	10592177	4.33466e+06	0	0	5.42021e+06	2.86259e+06	7.96441e+06	3.94077e+06	875555	0	712	79.347	5.5415
B8N3Z6	Kelch motif domain protein	14	1	1	7	15	0	1.23192e+06	4.60618e+06	0	2.96314e+06	3.25756e+06	33102.5	1.15861e+06	6.04696e+06	3.18233e+06	750	82.6537	5.70654
B8NKN6	Uncharacterized protein	32.8	1	1	7	15	0	0	0	0	2.7733e+06	1.17482e+07	2.96077e+06	0	0	0	378	40.2029	7.07861
B8MY65	ATP synthase subunit gamma	30.64	1	3	6	15	4.2573e+06	0	3.38138e+06	2.85681e+06	2.04128e+06	0	0	0	0	0	297	32.2686	8.49951
B8NUR2	60S ribosomal protein L21, putative	36.71	1	4	5	15	0	0	0	0	0	3.13411e+06	2.39202e+07	2.72167e+07	0	590691	158	18.0327	10.1841
B8NHB5	EF-hand domain-containing protein	48.92	1	2	4	15	2.4389e+07	1.2282e+07	0	0	1.75115e+06	1.12497e+06	1.12605e+06	1.16369e+06	0	7.14155e+07	139	16.225	5.43994
B8NV35	Histone H1	20.93	1	1	4	15	2.51869e+07	2.6789e+07	8.28309e+07	7.6432e+07	0	0	86930191	0	2.95583e+06	0	172	18.1441	10.6089
B8N4I6	ANK_REP_REGION domain-containing protein	44.69	1	1	4	15	22032990	0	1.22629e+06	3.37922e+06	3.6193e+06	3.20976e+06	0	9.60738e+06	3.83987e+07	3.19147e+07	179	20.7324	5.59229
B8NWC8	Cytochrome c oxidase subunit V	23.86	1	1	4	15	0	3.76159e+06	9.22549e+06	0	1.08841e+07	1.87761e+07	1.83256e+07	2.21465e+07	0	0	197	21.8092	9.78857
B8NM07	Triosephosphate isomerase	21.91	1	2	4	15	0	0	3.30922e+06	5.73613e+06	0	0	3.16917e+06	2.70778e+06	0	0	251	27.3974	5.5542
B8NAI8	Chitin binding domain protein Peritrophin-A, putative	15.38	1	2	3	15	4.06713e+07	0	13847734	0	51512485	92497144	1.61863e+06	1.05716e+08	41735001	53159100	143	15.2287	6.39209
B8NCL9	Esterase, putative	13.31	1	1	2	15	6.4412e+08	6.62717e+08	1.42315e+08	1.35516e+08	8.66113e+07	4.56821e+07	9.4318e+07	0	7.13066e+07	0	278	30.5977	5.8335
B8NJP5	Coatomer subunit beta	15.3	1	1	9	14	399708	7.14589e+07	1.03984e+07	1.24352e+07	2.68818e+06	423155	5.64132e+06	0	876920	452681	928	103.175	5.64307
B8N0Z2	RNA polymerase II transcription factor subunit 1	26.23	1	1	9	14	872195	0	986069	3.50239e+06	2.9292e+07	0	6.33428e+06	2.95335e+06	0	0	629	69.6283	6.04932
B8NHP3	Uncharacterized protein	27.27	1	1	8	14	0	0	8.5538e+06	2.24111e+06	2.31379e+06	6.30125e+06	1.37998e+07	1.54629e+07	282840	879162	341	38.6755	9.30518
B8N136	D-lactate dehydrogenase (Cytochrome), putative	23.01	1	1	7	14	5.33123e+06	0	9.12068e+06	3.57895e+06	665617	2.24279e+06	2.75634e+06	0	0	0	591	63.9444	6.31592
B8NS47	Cell wall glucanase (Scw4), putative	28.88	1	2	7	14	0	1.78031e+07	0	0	692070	1.25243e+06	768311	601781	0	0	329	35.884	5.98584
B8NCN4	Cell wall serine-threonine-rich galactomannoprotein Mp1	27.84	1	2	6	14	1.46683e+06	0	1.09486e+07	6.39981e+06	0	0	0	0	1.01491e+06	0	273	26.2653	4.93213
B8N1R9	Meiotic sister chromatid recombination protein Ish1/Msc1, putative	15.58	1	1	6	14	1.83034e+06	2.20408e+06	0	468965	0	0	0	1.13172e+07	1.01311e+06	4.49964e+06	520	57.371	8.89502
B8NLG2	ATP synthase subunit E, putative	33.33	1	1	6	14	1.79951e+06	0	3.66601e+06	2.18412e+06	0	0	857077	0	0	0	231	26.0288	5.66846
B8N3P3	ARID/BRIGHT domain protein (SWI1), putative	10.1	1	1	5	14	4.6277e+07	4.28889e+07	1.62244e+07	1.82862e+07	0	0	2.49202e+07	0	0	2.72505e+06	1000	108.891	7.13721
B8MWZ2	FAD-binding PCMH-type domain-containing protein	9.7	1	2	4	14	8.61149e+06	9.7922e+06	396525	0	4.88972e+07	0	1.84959e+06	0	0	0	567	61.9303	5.42725
B8NG78	Phosphatidylglycerol/phosphatidylinositol transfer protein	32	1	2	4	14	0	5.2136e+06	2.1055e+07	1.00072e+07	2.80511e+06	3.06881e+06	6.35583e+06	1.99262e+07	3.21864e+07	0	175	18.8328	5.31299
B8N7T4	Uncharacterized protein	48.3	1	1	4	14	0	0	4.29564e+06	3.89097e+06	953416	652281	1.42269e+06	1387842	1.5776e+06	0	147	15.9329	6.52197
B8NAB4	Uncharacterized protein	100	1	1	4	14	0	0	0	283187	1.07613e+07	1.04805e+07	1.86694e+07	803753	3897687	5.50416e+06	80	8.60743	8.6167
B8N3W2	40S ribosomal protein S7	30.35	1	3	3	14	0	0	880301	735541	0	0	1.98132e+06	1.8096e+06	0	0	201	22.7614	10.1987
B8NDC6	Uncharacterized protein	29.91	1	2	2	14	0	0	0	0	1.86206e+07	3.81301e+06	0	0	9.42076e+06	7.24946e+06	107	12.1831	6.354
B8NHW4	Uncharacterized protein	18.18	1	1	1	14	0	0	0	1.10455e+07	2.87415e+07	3.05871e+07	2.50555e+07	5.29423e+07	9.69015e+06	8.75773e+06	143	15.6735	3.87842
B8NQ64	Vacuolar dynamin-like GTPase VpsA, putative	29.39	1	1	11	13	0	1.83384e+06	3.23029e+07	0	1.16419e+07	3.67183e+06	0	2.06165e+07	1.52631e+07	8.28684e+06	694	77.4665	8.33838
B8N898	Uncharacterized protein	15.86	1	1	9	13	3.45286e+06	1.05794e+07	2.45479e+06	1.37769e+07	0	0	5.83982e+06	3.6305e+06	0	0	662	74.9722	8.646
B8N4T2	Transketolase	22.37	1	1	8	13	1.27012e+06	2.21959e+06	156833	0	1.45144e+06	0	0	0	1.27974e+06	0	684	74.7576	6.40479
B8NIW4	Obg-like ATPase 1	23.35	1	1	7	13	4.44539e+06	1.55947e+06	2.29242e+06	1.12381e+06	0	1.09254e+07	7.73161e+06	7.94961e+06	1.50244e+06	0	394	43.552	7.76709
B8N944	NOL1/NOP2/sun domain protein, putative	21.18	1	1	7	13	0	815360	1.11123e+07	0	3.71952e+07	0	2.26827e+07	5616200	2.81827e+08	1.06246e+07	557	61.3442	6.12549
B8NXD4	NmrA domain-containing protein	24.92	1	1	7	13	7.71889e+06	8.01987e+07	7.04184e+06	1.08652e+07	9.45687e+06	2.62939e+07	310281	3.48041e+07	0	768745	309	33.8671	5.40186
B8NLK5	Serine carboxypeptidase, putative	20.68	1	2	6	13	2.41687e+06	2.2474e+06	0	0	1.44524e+06	2.46388e+07	0	0	0	0	532	59.5491	4.93213
B8NMK2	Uncharacterized protein	46.33	1	1	6	13	7.68453e+06	0	6.0502e+06	9.56672e+07	0	7.46478e+07	444622324	5.26718e+08	0	0	218	23.6527	5.14795
B8N749	DNA replication licensing factor MCM2	12.54	1	1	6	13	0	2.74975e+07	1.06701e+07	9.70646e+06	9.03013e+06	139987	4.27168e+06	8.52352e+06	0	0	710	79.2398	7.21045
B8N066	GMC oxidoreductase, putative	14.49	1	2	5	13	1.91031e+06	1.77781e+06	0	0	0	689201	0	0	0	0	628	67.6371	5.07178
B8NIX8	Uncharacterized protein	14.43	1	1	5	13	3.45331e+06	0	2.99901e+06	3.84908e+06	0	769005	5.42378e+06	1.57016e+06	0	2.25399e+06	402	44.8061	8.63135
B8N3U4	Telomere and ribosome associated protein Stm1, putative	20	1	2	5	13	1.43615e+07	0	2.27044e+07	1.59198e+07	7.54181e+06	0	0	0	1.4027e+07	0	285	31.0416	9.68604
B8MWJ5	Probable alpha-galactosidase A	13.11	1	1	4	13	5.35828e+06	3.17648e+06	2.18367e+07	0	0	880093	588271	0	0	4.17997e+06	534	58.6895	4.71631
B8MZ40	Translation initiation factor eif-2B, putative	17.83	1	1	4	13	1.47501e+06	306103	8.51676e+06	5.50503e+06	5.9647e+06	1.26135e+07	2.27854e+06	0	0	5.11092e+06	359	39.9676	6.30322
B8NDP9	NADH-ubiquinone oxidoreductase B14 subunit, putative	38.21	1	3	4	13	0	0	0	0	2.17854e+06	2.50158e+06	0	0	0	0	123	14.5565	9.84717
B8NC10	Probable Xaa-Pro aminopeptidase pepP	12.42	1	1	3	13	0	0	0	0	1.52164e+07	1.73893e+07	0	6.98785e+06	1.05404e+07	5.7323e+07	467	51.5752	5.79541
B8NI08	Uncharacterized protein	33.33	1	1	3	13	3.30862e+07	1.32645e+07	2.45436e+07	2.55021e+07	2.2504e+07	0	0	5.31307e+06	0	0	117	12.227	7.29834
B8NC51	Uncharacterized protein	8.07	1	1	3	13	8.49895e+06	459327	2.7948e+06	2.30896e+06	339171	343081	5.09734e+06	1.83905e+06	1.16484e+06	0	545	57.9999	4.83057
B8N280	Uncharacterized protein	11.78	1	1	3	13	3.27493e+07	1.40825e+09	1.08673e+07	0	5.46985e+08	0	1.81119e+07	109694	0	0	331	37.0968	6.66846
B8MW82	Uncharacterized protein	20.33	1	1	2	13	8.03947e+06	8.3354e+06	0	3.55876e+06	3.68975e+06	8.12491e+06	3.2997e+06	0	0	0	123	12.9324	5.08447
B8NMV8	Pathogenesis associated protein Cap20, putative	7.85	1	1	2	13	0	0	0	0	0	0	0	0	978326	0	191	21.1377	7.51807
B8NG35	Acyl-coenzyme A oxidase	28.99	1	1	9	12	8.40293e+07	0	5.78711e+06	1.28995e+06	0	2.2103e+06	0	5.23932e+06	1.93446e+06	0	576	65.2867	8.104
B8N559	Transcription factor TFIIIB complex subunit Brf1, putative	17.58	1	1	9	12	991630	1.9086e+06	3.34383e+07	2.26673e+07	0	1.2725e+06	1.16844e+06	0	1.74051e+08	1.79952e+07	1098	121.052	8.42627
B8NCT9	Protein kinase Yak1, putative	15.5	1	1	9	12	0	0	1.5596e+07	1.50295e+07	3.27007e+06	0	1.60928e+06	1.38015e+07	0	0	897	99.8381	9.42236
B8NA55	Fungal specific transcription factor, putative	19.39	1	1	8	12	670201	5.16294e+06	0	0	0	6.81841e+06	1.04971e+06	71184.5	2.88938e+06	1291639	748	82.3666	7.09326
B8N3Z5	Cell division cycle protein Cdc20, putative	17.82	1	1	8	12	1.42378e+07	1.48273e+07	6.59538e+06	1.36777e+07	1.23585e+07	0	0	0	0	5.65802e+06	623	67.1757	9.45166
B8NJS7	CCAAT-box-binding transcription factor	12.22	1	1	8	12	0	8.29461e+06	18790536	3859797	1.10739e+06	90813	1.83617e+07	3.75657e+06	4.65354e+06	895572	1121	125.618	4.97021
B8N7U8	Fatty acyl-CoA reductase	25.12	1	1	8	12	0	8.49222e+06	1.13732e+07	0	4.78296e+06	5.98569e+06	0	249267	2.67111e+06	0	426	47.7675	7.56201
B8NTV2	Glutaminase GtaA	21.16	1	4	7	12	1.47236e+06	1.00482e+07	6.03568e+06	0	523614	775043	0	0	0	500730	690	76.1172	5.021
B8NBL7	Prohibitin	31.29	1	1	7	12	3.88212e+06	0	4.16989e+06	3.94684e+06	0	0	3.15397e+06	0	0	0	310	34.1592	9.93506
B8N8R0	Non-reducing polyketide synthase afvB	7.77	1	1	7	12	0	608519	8.00368e+06	0	0	3.01304e+06	0	0	2.96633e+06	4.5136e+07	1751	192.791	6.3667
B8NGB0	Uncharacterized protein	10.59	1	1	7	12	0	6458766	24343.6	2.12701e+06	131500	496008	3.03921e+06	0	0	0	774	86.716	7.53271
B8N2L6	Isocitrate dehydrogenase [NAD] subunit, mitochondrial	27.72	1	2	7	12	0	1.51596e+06	0	2.53831e+06	0	3.21473e+06	0	0	3.06753e+07	0	386	42.0348	8.89502
B8NBP3	Terminal deoxynucleotidyl transferase, putative	17.24	1	1	7	12	0	0	8.3765e+07	0	6.03284e+07	6.90409e+07	4.16224e+06	0	0	0	673	75.7905	6.60986
B8N6C1	Isocitrate dehydrogenase [NAD] subunit, mitochondrial	26.75	1	2	7	12	0	0	1.64074e+07	1.03507e+06	0	808090	0	0	396812	0	385	41.8358	8.04541
B8N9Y4	L-lactate dehydrogenase	26.3	1	1	6	12	0	1.7738e+06	2.58477e+06	4.37605e+06	0	0	2.10284e+06	3.54935e+06	8.05312e+06	6.37503e+06	384	42.4726	6.91748
B8N4T7	Prohibitin	30	1	3	6	12	0	0	1.92115e+06	6.28453e+06	0	0	0	1.5023e+06	0	0	280	30.9464	9.01221
B8N455	F-box domain-containing protein	14.05	1	1	5	12	19445483	1.90309e+06	1.68977e+07	1.17673e+07	0	0	0	2.61387e+07	0	0	662	74.0772	5.99854
B8N5B7	mRNA cleavage factor complex component Pcf11, putative	11.21	1	1	5	12	0	7.97558e+06	419632	3.27493e+08	0	0	5.06959e+08	2.14762e+08	0	9.71354e+06	660	72.0159	9.30518
B8NSP9	Ribosomal protein L16a	23.27	1	2	5	12	5.2757e+07	0	2.0149e+08	0	0	4.53369e+07	4.49184e+06	2.20748e+07	0	1.5753e+08	202	22.9716	10.7847
B8MZK5	Uncharacterized protein	39.42	1	1	5	12	1.13047e+07	0	0	0	4.03838e+06	3.0168e+06	0	3.9616e+06	0	0	137	14.4262	8.85107
B8N6U8	Mitochondrial processing peptidase beta subunit, putative	18.79	1	1	5	12	1.6634e+07	1.20981e+07	2.24169e+06	1.23718e+06	0	2.7434e+07	0	0	1.59411e+07	2.14443e+07	479	53.138	5.73193
P41747	Alcohol dehydrogenase 1	16.57	1	2	4	12	0	495098	1.51557e+06	2.34005e+06	132266	0	0	0	2.52295e+06	2.1909e+06	350	37.0333	6.78564
B8NLM1	Alkaline serine protease	43.17	1	2	4	12	4.46783e+07	4.85377e+07	6.65904e+06	0	1.49888e+07	1.20329e+07	0	0	0	0	139	14.6676	10.1694
B8N106	Alkaline protease 1	23.08	1	4	4	12	0	0	1.06741e+07	8.78193e+06	0	0	0	0	0	0	403	42.5456	6.37939
B8NXS5	Aminotransferase, classes I and II family, putative	16.33	1	1	4	12	0	0	0	1.72031e+07	0	1.69955e+07	1.65951e+07	3.34442e+07	0	2.59487e+06	441	49.629	6.48096
B8N5S7	Sugar transporter, putative	8.53	1	1	3	12	1.933e+08	1.24288e+08	9.39216e+07	1.00782e+08	8.46045e+06	0	2.06634e+08	2.84545e+08	7.45802e+06	0	551	60.9077	7.51807
B8NGA2	MFS monosaccharide transporter, putative	7.87	1	1	3	12	0	0	3.1777e+06	3.01453e+06	3.26141e+06	0	0	1.92999e+07	601417	0	559	61.8159	6.59521
B8NHG5	Allergenic cerato-platanin Asp F13	26.51	1	2	3	12	0	0	0	1.7837e+07	6.86633e+07	1.28873e+08	1.06379e+07	0	1.8276e+07	0	215	22.7814	8.42627
B8NNS9	Pantothenate transporter, putative	37.11	1	1	3	12	0	0	0	4.03735e+06	0	0	6.33919e+06	6.88498e+06	1.22294e+07	1.40579e+07	159	18.3711	4.85596
B8NWL1	Uncharacterized protein	18.99	1	1	2	12	6.62397e+06	5.31386e+06	1.42798e+07	1.18494e+07	0	0	0	0	0	185779	316	35.7443	7.18115
B8NYQ3	Thioredoxin-like_fold domain-containing protein	16.35	1	1	2	12	0	0	0	2.28942e+06	2.70605e+06	2.11724e+06	1.33625e+06	1.40589e+06	1.76129e+07	1.23046e+06	208	23.434	7.63525
B8NK00	Uncharacterized protein	21.24	1	2	2	12	0	0	0	0	24373322	1.74917e+07	5.28489e+07	2.77388e+07	0	0	193	20.4132	5.14795
B8NNY3	40S ribosomal protein S17, putative	23.4	1	2	2	12	0	0	0	0	3.71276e+07	1.99156e+07	3.99292e+07	7.52097e+07	0	0	141	16.3968	9.89111
B8NAU0	40S ribosomal protein S10a	10.34	1	1	1	12	0	0	0	0	7.8161e+06	7.93826e+06	6.27443e+06	6.02581e+06	1.72784e+06	1.73121e+06	116	13.0672	9.81787
B8N4Q9	Pentafunctional AROM polypeptide	10.08	1	1	10	11	6.54301e+06	0	2.82514e+06	0	0	14979.2	342987	2.66005e+07	0	0	1578	171.17	6.66846
B8NKL5	Uncharacterized protein	17.05	1	1	9	11	9.48644e+06	7.20546e+06	2.51565e+07	3.62951e+07	0	0	0	0	254077	0	698	80.6699	5.17334
B8N2E9	mRNA (guanine-N(7)-)-methyltransferase	20.94	1	1	8	11	0	1.78777e+07	6.4522e+06	1.25955e+07	1.20402e+07	1.26627e+07	2.22303e+07	0	0	0	573	64.884	6.52197
B8N022	Glucose-6-phosphate 1-dehydrogenase	21.16	1	2	7	11	2.03605e+06	2.09447e+06	0	1.50554e+06	0	189316	0	1.87577e+06	37086.3	0	501	57.8686	6.49365
B8N9W6	ATP-dependent DNA helicase	20.96	1	1	7	11	4.92914e+06	3.15752e+07	2.47309e+07	0	0	874953	888160063	0	0	0	539	60.5274	8.36768
B8NTR8	Succinate dehydrogenase [ubiquinone] flavoprotein subunit, mitochondrial	22.26	1	1	7	11	0	233725	6.99517e+06	167423	0	722632004	0	0	970853	3.22412e+06	647	70.9942	6.80029
B8MX74	TPR domain protein	13.55	1	1	7	11	0	2.48679e+07	3.11368e+07	0	589691	0	3.09744e+06	1.04301e+07	5.73295e+06	0	967	107.009	5.16064
B8NNP3	1,3-beta-glucanosyltransferase	16.73	1	1	6	11	2.58242e+07	0	2.23008e+06	2.44433e+07	0	0	0	957656	3.18657e+06	0	544	58.6467	4.85596
B8NPW4	Curved DNA-binding protein (42 kDa protein)	36.12	1	1	6	11	1.07847e+06	225270	1.79446e+06	1.5703e+06	0	0	1.01641e+06	0	672303	101530	407	43.8733	7.98682
B8N240	40S ribosomal protein S10b	26.73	1	1	5	11	8.69032e+06	0	0	0	6.26439e+06	2.83777e+06	4.72326e+06	1.17135e+06	0	0	202	23.2999	9.74463
B8NFU6	Aminotransferase, putative	15.51	1	1	5	11	0	4.58985e+07	0	0	0	0	0	3.41527e+06	0	0	419	46.4356	6.11279
B8N5D5	Secretion related GTPase SrgD	23.02	1	1	5	11	0	0	0	1.11936e+06	0	0	3.28865e+06	5.83536e+06	2.14394e+06	2.72093e+07	278	30.307	7.7085
B8ND65	Alpha-NAC	20.79	1	3	4	11	0	1.30435e+07	8.64654e+06	6.39362e+06	0	0	0	0	0	0	202	21.791	4.91943
B8NIA0	Fucose-specific lectin	28.3	1	2	4	11	0	0	4839837	3.96952e+06	0	0	0	0	6.19057e+06	6.75186e+06	311	34.5193	8.20654
B8NLJ6	40S ribosomal protein S21	46.59	1	2	4	11	0	0	0	0	5.67476e+06	6.43529e+06	0	0	0	6.49555e+07	88	10.001	8.49951
B8NIR7	Uncharacterized protein	34.46	1	2	3	11	7.50785e+06	1.07033e+06	2.4348e+06	967757	0	0	0	0	0	0	177	19.1166	8.52881
B8NYN2	Carboxypeptidase S1, putative	11.41	1	1	3	11	1.6875e+07	2.649e+07	3.14694e+06	1.761e+06	0	554727	0	0	0	0	552	60.7585	4.89404
B8NWC7	Actin-depolymerizing factor 1	28.95	1	2	3	11	0	0	0	0	0	2.35877e+06	5244120	4.73414e+06	4.52501e+06	5.65495e+06	152	16.9746	5.71924
B8NRR8	Uncharacterized protein	33.06	1	1	3	11	0	0	3.30226e+06	3.66964e+06	4.97571e+06	6.13686e+06	1.16215e+07	0	7756417	6.81122e+06	124	13.5288	5.75732
B8NSF7	H/ACA ribonucleoprotein complex subunit CBF5	12.91	1	1	3	11	0	0	5.74174e+06	4.59866e+06	1.94639e+06	2.36388e+06	4.16219e+06	6.59916e+06	1.80728e+07	1.59969e+07	488	54.8285	8.76318
B8MXS2	Extracellular matrix protein, putative	23.3	1	2	3	11	0	0	0	0	2.05313e+06	1.96856e+06	0	4488884	379263	0	206	22.3169	5.36377
B8NFL7	Uncharacterized protein	12.54	1	1	2	11	3.747e+07	3.17767e+07	5.53693e+07	2.59172e+07	1.54139e+07	1.64491e+07	6.42323e+07	5.5083e+07	2.23173e+07	2.00232e+07	279	29.2844	11.2241
B8NN37	Uncharacterized protein	22.11	1	1	2	11	7.2868e+06	1.14412e+07	0	0	0	0	0	0	5.63915e+06	2.74385e+06	95	11.0004	8.22119
B8NFH4	Uncharacterized protein	42.53	1	1	2	11	0	0	0	0	1.67218e+06	1.18542e+06	0	0	300666	0	87	9.37345	7.51807
B8MYW2	Translationally-controlled tumor protein homolog	9.25	1	1	1	11	0	0	2.45413e+06	2.05761e+06	0	0	8.51956e+06	7.80077e+06	0	0	173	19.6959	4.81787
B8NR66	5-AMP-activated protein kinase, putative	11.34	1	1	10	10	652192	1.88777e+07	896508	0	0	189426	624033	2.44148e+06	6.69879e+06	0	1058	118.011	5.90967
B8NE75	Uncharacterized protein	35.71	1	1	9	10	0	69065609	7.05926e+06	0	0	2.76591e+07	83346.4	6.76422e+06	1.74934e+07	2.29305e+06	434	47.6143	5.05908
B8N9G5	Regulatory protein Ral2, putative	14.14	1	1	7	10	0	135017	0	0	3.23192e+06	6.89043e+06	1.94118e+07	314456	0	0	877	94.0071	8.19189
B8NHH7	Urease accessory protein UreG, putative	28.41	1	1	7	10	0	4.91976e+06	1.18203e+06	1.3936e+06	2.25646e+06	4.90097e+06	4.85266e+07	0	0	8.79744e+06	271	29.2577	5.99854
B8N0B8	Alpha-1,3-glucanase/mutanase, putative	26.99	1	1	6	10	0	0	2.73454e+07	16682.1	3.73128e+07	0	3.44991e+06	0	0	0	489	53.193	5.07178
B8NUJ0	Aldehyde dehydrogenase	21.97	1	1	6	10	492192	9.15314e+06	4.98063e+06	3.56046e+07	0	0	0	0	0	235260	487	54.0921	6.85889
B8NJH0	Oxidoreductase lepF	24.38	1	1	5	10	3.86723e+06	7.3274e+06	0	1.91433e+07	0	0	0	2.62256e+06	4.76654e+06	5.85358e+06	361	40.9104	9.29053
B8N335	pH response protein PalF	13.72	1	1	5	10	4.06004e+06	2.29584e+06	3.68742e+08	3.93407e+08	782337	0	669573	0	0	2.17404e+07	751	81.2	6.94678
B8NKP0	Golgi to endosome transport protein (Ent3), putative	14.81	1	1	5	10	0	504670	0	0	475360	0	7.31421e+06	6.78775e+06	1.20709e+07	1.29103e+07	520	55.0658	6.7417
B8NUF0	Allantoate permease, putative	22.15	1	1	5	10	0	2.7681e+06	2.60625e+07	1.83249e+07	3.31427e+06	1.04192e+06	0	2.46247e+06	8.59234e+06	0	474	53.1752	8.96826
B8NCR1	Uncharacterized protein	32.37	1	1	5	10	0	0	19740890	0	4.52765e+07	4.86672e+07	2.42514e+07	0	2.25802e+07	9.82733e+06	241	27.2549	5.38916
B8NW31	Cytochrome b-c1 complex subunit Rieske, mitochondrial	38.4	1	3	5	10	0	0	0	0	0	0	3.47164e+06	2.47079e+06	0	8.87434e+06	237	25.7259	8.23584
B8NN21	Uncharacterized protein	9.35	1	1	4	10	5.96573e+06	2.55892e+06	0	7.11244e+06	3.24245e+07	1.38998e+07	1.47389e+07	0	0	1.38457e+08	524	56.6199	4.91943
B8MZ13	Uncharacterized protein	34.62	1	1	4	10	1.20995e+06	2.63063e+07	1.31476e+08	0	0	0	2.24028e+06	0	6739851	7.86467e+06	208	22.2615	9.02686
B8NLH9	Allergen Asp F3	42.86	1	2	4	10	0	0	0	0	0	0	5.67431e+06	6.42811e+06	697881	0	168	18.6064	5.87158
B8N4Q1	MFS multidrug transporter, putative	5.93	1	1	3	10	3.36891e+06	3.25487e+06	0	0	0	0	0	2.49216e+06	248010	798940	472	51.8398	8.99756
B8NPM5	Laccase TilA	10.2	1	3	3	10	2.07263e+06	1.99543e+06	4.97523e+06	4.80301e+06	0	0	0	0	0	0	598	66.0981	5.97314
B8NRM9	Aldo/keto reductase, putative	13.17	1	2	3	10	0	2.87203e+06	3.97193e+06	4.02918e+06	0	324720	0	0	4.84506e+06	9.44007e+06	319	36.2154	5.85889
B8NER8	Ring_hydroxyl_A domain-containing protein	19.55	1	1	2	10	6.66738e+07	7.36401e+07	4.05795e+07	2.28858e+07	0	0	878552	0	0	0	133	15.3325	5.24951
B8N2S6	Cell wall protein PhiA	11.52	1	2	2	10	0	0	3.78845e+07	2.01408e+07	6.50955e+06	6.89731e+06	0	0	0	0	191	19.4285	6.15088
B8N6C8	Uncharacterized protein	9.57	1	1	1	10	0	0	2.02201e+07	1.96961e+07	4.02109e+07	4.16337e+07	4.45562e+07	0	0	0	94	10.7145	9.0415
B8N9R9	5-aminoimidazole-4-carboxamide ribonucleotide formyltransferase	24.71	1	1	7	9	945610	393412373	31347	2.00661e+06	0	8.44012e+06	0	0	0	10510541	595	65.0056	6.72705
B8NH25	D-amino acid oxidase	32.69	1	1	7	9	0	0	0	6.97068e+07	903193	855568	0	3.29589e+06	0	0	364	39.265	7.04932
B8NLJ3	Oxidoreductase, short-chain dehydrogenase/reductase family	28.96	1	1	6	9	3.11128e+06	0	1.92379e+06	0	5.79312e+06	867199	0	0	2.08338e+07	0	297	32.1462	5.97314
B8NBJ5	Fungal specific transcription factor, putative	30.97	1	1	6	9	0	0	3.11714e+06	2.35248e+06	968366	1.03612e+06	6.46438e+06	695654	0	0	310	35.2099	8.35303
B8NFH8	Isoamyl alcohol oxidase, putative	20.9	1	2	5	9	3.06985e+07	1.88125e+06	0	0	205942	0	0	0	0	0	579	62.3742	5.17334
B8NYN8	Glucosamine-6-phosphate isomerase	32.68	1	1	5	9	6.58774e+06	0	1.62118e+06	1.45419e+06	798590	1.94448e+06	0	0	0	0	358	39.4781	6.60986
B8MXK8	Toxin biosynthesis protein (Tri7), putative	17.11	1	1	5	9	2.93984e+06	0	3.63158e+06	1.03662e+07	0	0	0	0	3.65466e+06	0	415	45.856	9.02686
B8NMK0	BHLH domain-containing protein	34.07	1	1	5	9	1.07029e+07	4.96812e+06	3.10781e+06	0	0	0	0	0	0	0	270	30.457	9.24658
B8NJI5	NADH-ubiquinone oxidoreductase	61.64	1	1	5	9	0	6.01607e+06	0	0	3.61928e+06	5.45721e+06	2.23267e+06	0	0	2.02844e+06	159	17.9278	7.63525
B8NIL3	Ribosomal protein	32.72	1	2	5	9	0	0	0	0	0	510900	4.89574e+06	6.53304e+06	0	1.05343e+06	217	24.2072	9.83252
B8NLP7	Glycosidase	19.41	1	1	4	9	2.06336e+07	3.06453e+07	0	2.41125e+07	0	0	1.11528e+07	0	0	0	438	46.854	4.7417
B8NPX9	Protein phosphatase 2C, putative	20.5	1	1	4	9	2.49323e+07	6.24781e+07	0	0	0	0	0	0	0	728212	317	34.0247	4.7417
B8NTK2	WW domain protein	23.79	1	1	4	9	1.40748e+07	1.2282e+07	0	0	0	841497	1.04762e+07	0	6.27367e+06	0	290	32.2402	4.83057
B8N1Z1	Uncharacterized protein	22.06	1	1	4	9	0	9.70228e+06	2.09561e+06	0	0	4.84776e+06	7.16302e+06	3.22449e+06	0	0	281	31.1802	6.11279
B8NY77	O-methyltransferase, putative	20	2	2	4	9	0	0	1.30244e+06	0	818892	0	660624	8.47001e+08	0	5.66975e+08	235	25.3593	5.98584
B8MX97	Proteasome subunit alpha type	25.09	1	1	4	9	0	0	794690	913701	0	0	2.07164e+06	950940	3.5738e+06	2.05496e+06	279	30.1556	5.30029
B8MYC6	NADH-quinone oxidoreductase Pst2, putative	23.65	1	1	4	9	0	0	1.36115e+07	8.71667e+06	0	0	2.41098e+06	3.88026e+06	0	0	203	21.7999	6.72705
B8NRN8	Uncharacterized protein	29	1	2	3	9	1.67545e+07	1.01611e+07	720443	436858	0	0	0	0	0	0	200	20.6333	8.14795
B8NH79	Cytochrome c subunit Vb, putative	17.55	1	2	3	9	954394	0	0	0	0	0	1.33089e+07	1.34492e+07	0	0	188	20.1042	5.90967
B8NBX1	Uncharacterized protein	31.93	1	1	3	9	0	2.43236e+06	0	0	2.66768e+06	2.58288e+06	3.70314e+06	3.86676e+06	0	0	238	26.1351	8.96826
B8NU00	NmrA-like family domain-containing oxidoreductase lnaB	20.96	1	2	3	9	0	0	1.56856e+06	6.00634e+06	0	0	0	0	0	0	334	36.6902	5.5542
B8NNH5	60S acidic ribosomal protein P1	19.23	1	1	3	9	0	0	4553304	5.59055e+06	2.629e+06	2.94855e+06	1.29533e+06	0	0	0	234	24.8885	7.43018
B8NBJ8	Mitochondrial ATP synthase epsilon chain domain-containing protein	41.67	1	1	2	9	0	2.62137e+06	1.09274e+07	9.92086e+06	2.55466e+07	0	0	0	53897718	0	72	8.11424	10.1987
B8N4T6	Ubiquinol-cytochrome C reductase complex subunit UcrQ, putative	36.46	1	1	2	9	0	0	0	0	1.19305e+07	1.28156e+07	0	995399	1.80076e+07	1.77447e+07	96	10.6844	9.62744
B8NB11	Uncharacterized protein	8.94	1	1	1	9	0	0	0	3.00112e+06	3.84241e+06	3.55412e+06	5.10566e+06	4.62945e+06	0	0	123	13.2935	5.0083
B8NGM4	Uncharacterized protein	14.35	1	1	7	8	2.00194e+07	5.03068e+06	1.49125e+06	8.30382e+06	2.57171e+07	308324	0	0	0	0	627	71.0675	6.25244
B8NIG6	Alcohol dehydrogenase, putative	50.89	1	1	7	8	1.21196e+06	1.3096e+07	3.45961e+06	0	0	0	0	0	7394882	2.92321e+06	336	36.799	8.07471
B8N9R4	Uncharacterized protein	65.12	1	1	6	8	1.91592e+07	249303	0	17671.6	0	0	0	1.86553e+06	0	0	129	14.2997	10.5649
B8MX58	Probable electron transfer flavoprotein subunit alpha	29.97	1	1	6	8	0	5.23519e+07	1.28942e+07	3.02758e+06	0	9.7958e+06	3.38673e+07	0	2127349	379272	347	36.0771	5.99854
B8MYK0	Cytochrome C1/Cyt1, putative	32.59	1	1	6	8	0	1.72784e+06	2.63717e+06	2.35954e+06	0	0	3.25535e+06	3.3608e+06	0	0	316	34.5793	7.89893
B8NRN4	Malate synthase	17.07	1	1	5	8	0	1.06534e+06	1.28613e+07	0	200399	435542	0	0	1.02612e+06	0	539	61.0372	8.11865
B8MWA5	Isocitrate dehydrogenase LysB	17.92	1	1	5	8	0	744598	3.28299e+06	906333	0	0	2.52636e+06	961204	1.35736e+06	0	385	41.2377	6.82959
B8NSJ8	Succinate--CoA ligase [ADP-forming] subunit alpha, mitochondrial	21.82	1	2	5	8	0	0	2.56936e+06	9.5806e+06	0	570294	0	2.68106e+06	0	0	330	34.388	8.63135
B8NRS0	Acid phosphatase PHOa	18.92	1	1	4	8	1.85733e+07	2.16612e+07	0	0	0	3.05871e+07	9.77671e+06	7.42575e+06	0	270633	444	49.0666	4.94482
B8NFI2	3-hydroxyisobutyrate dehydrogenase, putative	25.5	1	1	4	8	0	1.00614e+07	1.34058e+07	9.06321e+06	0	0	2.12679e+06	2.15214e+06	0	0	302	32.2634	6.22705
B8NL85	Pyruvate dehydrogenase E1 component subunit beta	22.07	1	1	4	8	2.13135e+07	2.27162e+06	0	2.81471e+06	0	1.12258e+06	0	3.1751e+06	0	0	376	40.3769	7.23975
B8NC19	60S ribosomal protein L18	31.52	1	1	4	8	14104.6	2.66484e+07	0	0	0	0	3.25405e+06	3.02555e+06	0	0	184	20.7696	11.8101
B8NP42	MICOS complex subunit	20.49	1	1	4	8	0	0	1.0807e+07	0	0	545351	1.10569e+06	8.76493e+06	210740	0	244	26.8339	8.63135
B8NY84	Lipase 2, putative	11.86	1	1	3	8	9.60267e+06	3.40892e+06	0	4.06574e+07	0	0	2.81958e+07	0	0	0	447	48.1604	4.75439
B8NH59	Uncharacterized protein	16.67	1	1	3	8	0	7.38192e+06	2.28834e+07	4.11466e+06	0	1.01847e+06	0	0	0	3.48549e+06	204	22.6368	6.29053
B8NUZ4	Translation machinery-associated protein 22	28.95	1	1	3	8	0	7.85719e+06	0	0	1.44704e+06	1.54652e+06	0	0	647855	6.25398e+06	114	13.0028	8.60205
B8NFQ7	Mitochondrial DnaJ chaperone (Tim14), putative	37.14	1	1	3	8	0	0	8.42441e+07	0	1.42205e+06	1.27052e+06	0	4.54675e+06	783627	1.83468e+06	105	11.5712	10.5942
B8MYK9	IgE-binding protein	30.53	1	2	3	8	0	0	0	0	0	0	2.6571e+06	1.93058e+06	0	0	190	19.9868	6.50732
B8NYC3	Glutathione S-transferase family protein, putative	11.51	1	1	2	8	3.79012e+06	3.13527e+06	3.0919e+06	3.58407e+06	0	0	2.37722e+06	2.67414e+06	0	0	252	28.8158	5.84619
B8NS05	DUF4536 domain-containing protein	42.27	1	1	2	8	0	0	5.69545e+06	0	0	3.95897e+06	0	0	3.0813e+07	1.31378e+07	97	10.6432	8.85107
B8NQA5	Antibiotic biosynthesis monooxygenase family protein	27.78	1	1	2	8	0	0	0	0	976399	1.50077e+06	0	854427	645949	831107	108	12.0835	5.24951
B8N0M5	Uncharacterized protein	9.47	1	1	2	8	0	0	0	0	2.33594e+07	2.47627e+07	1.33383e+06	1.52877e+06	0	0	169	18.9295	5.75732
B8NLE4	Uncharacterized protein	5.42	1	1	1	8	0	0	1.12863e+07	1.0716e+07	0	0	5.1783e+06	5.60536e+06	0	0	240	25.2842	4.41162
B8N977	Uncharacterized protein	9.34	1	1	1	8	0	0	0	0	2.04341e+06	2.41992e+06	1.26361e+06	2.02594e+06	0	0	182	19.1862	9.21729
B8MXX5	Uncharacterized protein	20.09	1	1	7	7	3.15029e+06	0	0	1.28307e+07	0	5.06842e+06	4.52965e+06	0	0	0	657	72.0315	6.58057
B8NYY7	Pre-mRNA-splicing factor	8.73	1	1	5	7	1.50874e+07	8.05598e+06	0	0	1.09702e+06	0	0	0	0	0	1386	157.961	5.8335
B8NTY8	Early growth response protein, putative	18.31	1	1	5	7	0	0	0	2.40679e+06	2.18269e+06	0	0	0	2.68985e+06	4.01392e+07	437	49.2932	6.78564
B8ND87	Glycosyl transferase, putative	13.94	1	1	5	7	0	9.93175e+06	3.43708e+06	1.81744e+06	0	0	0	0	0	1.88742e+06	703	79.0392	6.66846
B8N003	Multiprotein-bridging factor 1	31.61	1	1	5	7	0	0	6.78922e+06	86189.3	0	0	5.79942e+06	0	3.18657e+06	1.33944e+07	155	16.924	9.89111
B8N442	GTP-binding nuclear protein	30.84	1	1	5	7	0	0	0	0	5.16705e+06	0	2.31036e+06	0	3.95512e+06	2.97562e+06	214	24.0684	7.38623
B8NMR5	Probable beta-glucosidase G	6.87	1	2	4	7	1.65558e+06	2.17611e+06	1.68342e+07	1.39322e+07	0	0	0	0	2.68985e+06	0	815	87.6463	4.89404
B8NSR1	Glutaredoxin Grx1, putative	57.84	1	2	4	7	5.8764e+06	0	0	0	0	1.63331e+06	0	0	1.32073e+06	395833	102	10.9617	7.12256
B8N1E9	60S acidic ribosomal protein P0	23	1	1	4	7	1.90303e+07	0	3.81132e+06	3.30822e+06	0	0	0	279802	0	0	313	33.4202	4.95752
B8NYZ9	60S ribosomal protein L13	15.04	1	2	4	7	0	7.32161e+06	2.16394e+07	1.07224e+07	0	0	0	0	1.1186e+06	0	226	25.6621	10.6675
B8NTT9	t-SNARE coiled-coil homology domain-containing protein	12.46	1	1	4	7	0	0	3.61044e+06	0	0	0	2.23255e+07	1.69468e+06	0	3.67636e+06	281	32.1084	5.56689
B8N9R3	60S ribosomal protein L11	23.43	1	1	4	7	0	0	0	0	5.47112e+06	0	0	3.69145e+06	0	0	175	20.0466	10.1108
B8NVY7	Uncharacterized protein	13.7	1	1	3	7	2.47164e+07	1.86577e+06	0	5.18607e+06	5.25045e+06	325899	0	0	0	0	270	30.8397	5.0083
B8N6V0	Uncharacterized protein	14.69	2	1	3	7	1.05249e+06	4.49545e+07	4.39547e+07	0	7.79116e+06	7.55141e+06	1.43271e+06	1.12606e+07	0	0	354	39.1828	5.61768
B8NEL9	NAD(P)H-hydrate epimerase	25.86	1	1	3	7	0	0	711646	0	0	1.79422e+06	2.3707e+06	522354	0	0	263	28.5928	7.43018
B8N958	Cupin domain protein	45.19	1	1	3	7	2.52049e+07	4.02832e+07	0	0	1.77203e+06	364307	0	0	1.08841e+06	0	135	14.8094	6.91748
B8N9K7	Zinc-containing alcohol dehydrogenase, putative	16.81	1	1	3	7	1.86057e+06	5.03055e+06	0	1.70458e+06	1.25553e+06	0	0	0	0	0	351	37.5605	7.1665
B8N1B1	Small COPII coat GTPase SAR1	14.81	1	2	3	7	0	0	0	557600	0	0	2.09399e+06	1.67108e+06	0	0	189	21.4021	6.41748
B8NFQ3	Uncharacterized protein	8.4	1	1	2	7	2.15131e+06	1.72133e+06	3.44863e+06	3.06595e+07	0	4.50084e+06	0	2.89872e+06	0	0	393	43.8747	10.3452
B8NL17	Uncharacterized protein	22.22	1	1	2	7	0	0	0	0	0	858896	0	0	0	1.46204e+07	108	12.3017	5.14795
B8NRT9	40S ribosomal protein S12	19.33	1	1	2	7	0	0	0	0	4.37448e+06	0	4.93051e+06	5.00696e+06	0	525927	150	16.3282	4.99561
B8NT19	Tau95 domain-containing protein	13.45	1	1	1	7	0	0	0	66982.6	104735	110264	33102.5	0	176815	193229	223	25.9229	7.81104
B8N5Z6	DUF636 domain protein	10.37	1	1	1	7	0	0	0	0	7.05343e+06	7.64117e+06	3.53121e+06	3.52263e+06	0	0	135	14.5993	6.75635
B8N4R7	Phenol 2-monooxygenase, putative	12.96	1	1	6	6	110776	0	0	1.12211e+07	0	356138	888806	0	0	0	656	74.1201	7.06396
B8N0C2	Trehalose-6-phosphate synthase	22.13	1	1	6	6	0	0	0	2.34695e+07	557804	3.79182e+06	2.59359e+06	0	0	1.42791e+06	479	53.7976	6.62451
B8NDJ0	Uncharacterized protein	87.93	1	1	5	6	1.90374e+07	0	0	1.7248e+06	0	0	0	7.68159e+06	7933.58	0	116	13.3796	4.44971
B8N8P6	Dipeptidase	17.33	1	1	4	6	1.29991e+06	0	1.70038e+07	3.26838e+06	0	0	0	0	3.7154e+06	0	404	44.2592	5.79541
B8NS74	Peroxiredoxin 5, prdx5, putative	38.05	1	1	4	6	0	4.60558e+06	0	8.78645e+06	0	0	0	1.14333e+07	6.70379e+06	6.86893e+06	226	24.2726	8.90967
B8NJS0	V-type proton ATPase subunit C	14.99	1	1	4	6	0	9.37624e+06	19434620	0	0	653984	0	6.64063e+06	0	9.35621e+06	387	43.6557	7.26904
B8MZI8	Amidase	12.25	1	1	4	6	0	0	3.24043e+06	0	0	0	5.60295e+06	1.56748e+07	0	0	612	66.6408	6.49365
B8NJ52	Uncharacterized protein	18.92	1	1	4	6	0	0	0	0	3.65311e+06	0	0	7.16018e+06	0	0	222	25.3124	5.43994
B8N8T4	Aldehyde dehydrogenase AldA, putative	8.45	1	2	3	6	1.68961e+06	0	1.73757e+06	0	0	0	0	609366	0	0	497	53.9474	6.26514
B8NMQ4	Uncharacterized protein	43.72	1	1	3	6	3.39312e+06	2.74369e+06	0	0	0	0	0	0	0	0	183	19.4549	5.52881
B8N521	Aldose 1-epimerase, putative	14.46	1	1	3	6	0	7.11798e+06	0	0	1.58629e+06	6.89369e+06	0	8.43885e+06	0	702763	408	44.1629	4.85596
B8N488	Small nuclear ribonucleoprotein Sm D1	44.72	1	1	3	6	0	0	0	2.51006e+06	5.1102e+06	5.91397e+06	0	0	0	0	123	13.4222	11.2827
B8N439	RNA binding protein, putative	43.48	1	1	3	6	0	0	0	0	1.42198e+06	1.68985e+06	0	318731	0	0	115	12.7483	5.30029
B8N0D5	40S ribosomal protein S11	19.38	1	1	3	6	0	0	0	0	4.00015e+06	2.30236e+06	0	4.37581e+07	0	0	160	18.48	10.814
B8NYW2	Vacuolar protein-sorting-associated protein 36	6.81	1	1	3	6	0	0	0	0	1.64603e+06	1.83354e+06	0	0	1.65898e+06	709744	587	63.9857	6.30322
B8NTX9	Fungal_trans domain-containing protein	13.92	1	1	3	6	0	0	0	0	0	0	2.98677e+06	4.21075e+06	0	0	510	57.4187	5.88428
B8NWI1	Carboxypeptidase	6.82	1	1	2	6	2.86566e+06	4.31788e+06	0	0	0	0	0	0	0	0	513	57.7171	4.77979
B8NV24	Cytochrome c oxidase subunit	22.14	1	1	2	6	1.65145e+06	0	0	0	8.00343e+06	8.35982e+06	0	0	2.78086e+06	0	140	16.6964	9.08545
B8NXX6	Uncharacterized protein	12.54	1	1	2	6	0	3.1537e+06	2.51501e+06	1.84501e+06	0	0	1.26852e+06	1.54317e+06	0	0	303	33.5346	7.66455
B8NLY9	Aspergillopepsin-1	11.14	1	1	2	6	0	0	2.12831e+06	0	0	0	0	0	0	0	404	42.2871	5.07178
B8N7S7	Probable endo-1,3(4)-beta-glucanase AFLA_105200	2.4	1	2	2	6	0	0	7.6319e+06	6.39851e+06	0	0	0	0	0	0	667	68.3903	4.31006
B8NT56	GPI-anchored cell wall beta-1,3-endoglucanase EglC	8.29	1	2	2	6	0	0	2.8115e+06	1.92479e+06	0	0	0	0	0	0	350	34.6419	5.04639
B8NLJ1	Actin-related protein 2/3 complex subunit 4	17.75	1	2	2	6	0	0	0	0	0	0	2.10932e+06	2.39402e+06	0	0	169	19.5713	7.50342
B8NGK1	Mediator of RNA polymerase II transcription subunit 21	13.94	1	1	1	6	8.49895e+06	0	2.26257e+08	1.67204e+08	0	0	7.56815e+06	0	7.69002e+06	7.94752e+06	208	22.1174	5.46533
B8NCN3	Extracellular guanyl-specific ribonuclease RntA	20.77	1	1	1	6	0	0	0	0	2.73051e+06	3.21497e+06	5.17757e+06	4.91592e+06	0	0	130	13.9514	4.4751
B8N499	Uncharacterized protein	13.67	1	1	1	6	0	0	0	0	0	3.36407e+07	0	0	1.97608e+07	1.56994e+08	139	15.1499	9.78857
B8N6U7	Nucleoside-diphosphate-sugar epimerase, putative	23.91	1	1	5	5	0	0	0	2.12701e+06	0	0	4.39618e+07	0	0	0	322	35.1813	6.26514
B8N6U6	Histone-glutamine methyltransferase	22.71	1	1	4	5	992767	0	6.78922e+06	3.7942e+06	0	1.25787e+06	0	0	0	0	317	33.0002	10.3306
B8NT00	Glutamine synthetase	10.61	1	1	4	5	0	7.59774e+06	0	2.02118e+06	0	0	740647	1.58412e+06	0	0	377	41.9173	6.15088
B8NWD7	Adenylyltransferase and sulfurtransferase uba4	14.75	1	1	4	5	0	404380	0	0	0	0	4.09053e+06	1.80607e+06	0	0	495	53.3296	6.78564
B8NFQ0	KH domain RNA-binding protein	15.69	1	1	4	5	0	0	1.4594e+07	0	0	0	7.77801e+06	0	1.5477e+07	0	357	38.2853	5.75732
B8NYC1	Peptidylprolyl isomerase	34.43	1	1	4	5	0	0	4.76647e+06	3.20231e+06	0	0	1.89871e+06	0	6.61902e+06	0	122	13.3068	8.32373
B8NSA8	Pantothenate transporter, putative	15.94	1	1	4	5	0	0	0	0	1.33137e+06	0	0	0	1.62047e+07	0	483	53.1928	8.73389
B8NA75	Mating-type switch/DNA repair protein Swi10/Rad10, putative	19.88	1	1	3	5	2.8717e+07	0	0	4.76677e+07	0	308322	0	0	8.8619e+06	0	342	37.3922	6.7417
B8N9N6	Oxidoreductase, short-chain dehydrogenase/reductase family	20.85	1	1	3	5	0	0	3.75447e+06	4.91751e+06	0	521348	0	0	0	0	259	28.5796	6.30322
B8NFI8	Tyrosinase_Cu-bd domain-containing protein	16.92	1	1	3	5	0	3.45105e+07	0	0	0	0	0	2.01396e+06	640479	1.24105e+06	390	44.4956	5.57959
B8NLT6	DUF1264 domain protein	22.47	1	1	3	5	0	0	1.17984e+06	0	0	0	1.25294e+07	2.22112e+06	0	0	227	25.5336	6.11279
B8N837	Chaperonin, putative	24.04	1	2	3	5	0	0	0	0	0	2.21864e+06	1.91438e+06	0	0	836982	104	11.2391	8.45557
B8NQ60	Peroxidase, putative	19.12	1	2	3	5	0	0	0	0	0	0	0	1.31634e+06	313841	0	204	22.9254	5.56689
B8NY17	Uncharacterized protein	24.32	1	2	2	5	1.62481e+07	1.41764e+07	0	0	0	0	0	0	0	0	111	11.6588	5.36377
B8MXQ1	Acetyl-CoA deacylase	7.24	1	1	2	5	1.2892e+06	996842	0	0	0	0	0	1.54601e+06	0	0	525	58.0226	6.7417
B8N656	Glutathione S-transferase, putative	22.87	1	1	2	5	4.55614e+06	0	4.46868e+07	4.25478e+07	0	0	0	0	0	0	223	25.4093	8.85107
B8MWS9	DUF814 domain protein, putative	22.4	1	1	2	5	45743	0	0	0	0	67440.7	0	0	0	0	183	21.6489	7.97217
B8N3S5	Uncharacterized protein	21.08	1	1	2	5	0	2.81347e+06	5.64679e+06	0	0	0	0	0	0	0	166	18.7337	5.37646
B8N0Z8	D-xylose reductase	9.23	1	1	2	5	0	0	2.82437e+06	1.85287e+06	0	0	0	0	0	0	325	36.9088	6.37939
B8MW01	Tropomyosin, putative	19.25	1	1	2	5	0	0	541089	0	0	0	1.98852e+06	2.05804e+06	0	0	161	18.8185	5.04639
B8N513	40S ribosomal protein S0	14.38	1	1	2	5	0	0	0	3.8727e+06	0	1.8776e+06	0	0	0	0	299	32.2122	4.90674
B8NNL4	Uncharacterized protein	43.33	1	1	2	5	0	0	0	9.52295e+06	0	0	3.17112e+06	0	1.49703e+06	0	60	6.86188	11.6636
B8N238	HIT domain protein	15.44	1	1	2	5	0	0	0	0	970670	797905	0	0	0	0	149	16.3886	7.56201
B8N0U1	Small nuclear ribonucleoprotein Sm D3	12.93	1	1	2	5	0	0	0	0	1.29234e+06	1.47415e+06	0	639916	0	0	116	12.859	11.4438
B8NCU1	Uncharacterized protein	5.29	1	1	1	5	0	0	0	3.91762e+06	0	0	1.11411e+07	1.53334e+07	0	0	170	18.7451	5.17334
B8NK60	GTP-binding protein EsdC	25.28	1	1	4	4	0	0	3.56118e+07	0	0	0	0	1.97636e+07	0	0	265	29.3716	9.77393
B8MWQ7	S-formylglutathione hydrolase	22.3	1	1	4	4	0	0	0	0	753407	83872.1	0	0	0	0	287	31.5656	6.53662
B8N3B2	Aldo-keto reductase, putative	19.94	1	1	4	4	0	0	0	105606	0	0	1.1356e+06	0	0	0	346	39.0811	6.66846
B8NIQ9	Phosphoglycerate kinase	16.79	1	1	4	4	0	0	0	1.71002e+06	0	0	0	0	0	374596	417	44.3417	7.94287
B8N562	Uncharacterized protein	21.43	1	1	4	4	0	0	0	0	0	0	0	0	2.48624e+06	0	532	59.3307	6.23975
B8NE89	Choline dehydrogenase, putative	12.69	1	1	3	4	3.5081e+06	0	55859.7	249966	0	0	0	0	0	0	386	40.726	6.41748
B8NB55	SH3 domain protein	17.58	1	1	3	4	843226	670460	0	0	0	0	0	0	0	0	330	36.5385	8.88037
B8MY94	Uncharacterized protein	36.17	1	1	3	4	5.42466e+06	4.19279e+06	7.18868e+06	1.95391e+06	0	0	0	0	0	0	94	10.0512	8.92432
B8NSC7	Neutral amino acid permease	13.19	1	1	3	4	1.51575e+07	1.45301e+07	0	0	0	0	0	0	0	2.39482e+06	455	49.7377	6.72705
B8N0P3	Velvet domain-containing protein	16.46	1	1	2	4	5.03422e+06	0	1.14713e+06	0	0	0	2.05531e+06	0	0	0	158	17.2268	8.96826
B8MYA2	6-phosphogluconolactonase	10.53	1	1	2	4	0	0	4.26343e+06	0	0	0	0	0	0	0	266	29.0129	5.77002
B8N975	Serine protease, putative	21.14	1	1	2	4	0	0	0	0	856548	0	0	0	0	0	246	25.7108	5.13525
B8NRP9	Uncharacterized protein	7.02	1	1	1	4	2.64644e+06	2.31767e+06	5.13105e+06	0	0	0	0	0	0	1.14573e+06	228	25.4604	5.10986
B8N4W9	Mitochondrial outer membrane protein (Sam35), putative	4.39	1	1	1	4	1.30142e+07	0	0	1.47906e+07	0	0	2.57567e+07	0	0	0	296	33.4992	7.23975
B8MVQ5	3-hydroxyisobutyrate dehydrogenase, putative	10.97	1	1	1	4	0	0	0	2.56278e+06	0	1.25787e+06	0	0	0	0	319	34.1403	6.22705
B8NBE8	Lipopolysaccharide biosynthesis protein rffA, putative	8.11	1	1	1	4	0	0	0	0	0	1.72142e+06	0	7.56416e+06	0	364978	259	28.1921	5.89697
B8NB28	Uncharacterized protein	10.68	1	1	1	4	0	0	0	0	4.53969e+06	2.45602e+06	0	0	0	0	103	11.6009	9.05615
B8N025	Uncharacterized protein	9.92	1	1	1	4	0	0	0	0	1.22332e+06	1.10763e+06	1.52559e+06	2.21264e+06	0	0	131	13.7788	6.96143
B8NL38	HHE domain protein	7.24	1	1	1	4	0	0	0	0	0	0	7.2707e+06	7932724	0	0	221	25.4668	6.81494
B8N6I0	Cofactor for methionyl-and glutamyl-tRNA synthetase, putative	10.45	1	1	3	3	3.60446e+06	0	681442	0	0	0	0	0	9.65463e+06	0	440	46.8155	7.41553
B8NDD3	DAO domain-containing protein	10.82	1	1	3	3	0	661305	1.01132e+06	0	0	0	0	0	0	0	462	50.3113	6.75635
B8NJV1	Glycerol-3-phosphate phosphatase (GppA), putative	37.13	1	1	3	3	0	72286.1	0	0	1.55433e+06	0	0	0	0	0	237	25.7083	5.23682
B8NWY9	DSBA-like thioredoxin domain protein	14.22	1	1	3	3	0	0	80478.3	0	2.33751e+06	0	0	2.62738e+07	0	0	225	25.5749	5.19873
B8NSP2	Uncharacterized protein	14.53	1	1	3	3	0	0	1.65352e+06	0	0	3.13526e+06	0	0	0	0	289	31.4897	4.93213
B8MZB1	Urea amidolyase, putative	6.29	1	1	3	3	0	0	0	0	4.57622e+06	0	0	0	0	0	684	75.2208	5.21143
B8NFI3	Protein kinase domain-containing protein	8.58	1	1	2	3	2.58136e+07	0	0	0	0	0	0	0	0	1.55413e+06	338	38.3526	5.5542
B8NQY1	Uracil phosphoribosyltransferase	26.75	1	1	2	3	0	0	5.22182e+06	0	0	0	0	0	0	0	228	24.8259	6.04932
B8NE94	Uncharacterized protein	11.86	1	1	2	3	0	0	3.64198e+06	0	0	0	0	3.72055e+06	0	0	430	48.0216	5.5415
B8NVL6	Uncharacterized protein	34.38	1	1	2	3	0	0	2.16315e+07	0	0	0	0	0	1.53961e+06	0	96	10.8155	4.99561
B8N1N5	Nucleosome binding protein (Nhp6a), putative	28.85	1	1	2	3	0	0	1.25156e+06	0	0	3.88357e+06	0	0	0	0	104	11.938	9.05615
B8NZ32	NADH-ubiquinone oxidoreductase 21 kDa subunit, putative	10.05	1	1	2	3	0	0	0	0	0	0	1.42847e+07	0	0	0	189	20.9596	8.93896
B8NVI7	Aspergillopepsin, putative	12.18	1	1	2	3	0	0	0	21447027	0	0	0	0	0	9.99053e+06	271	28.3929	4.58936
B8NV11	Uncharacterized protein	23.61	1	1	2	3	0	0	0	1.08141e+08	2.47283e+06	0	0	0	0	0	144	16.3242	9.30518
B8NWS2	ABM domain-containing protein	19.05	1	1	2	3	0	0	0	1.38791e+07	0	594721	0	0	0	0	105	12.5313	5.52881
B8NQ08	Cyanate hydratase	19.38	1	1	2	3	0	0	0	0	2.61115e+07	1.1153e+07	0	3.39808e+07	0	0	160	17.7381	5.98584
B8NQA4	Cytochrome c oxidase subunit Va, putative	17.72	1	1	2	3	0	0	0	0	321264	1.27779e+06	0	0	0	0	158	17.8903	6.58057
B8NYI8	ATP synthase subunit e, mitochondrial	42.39	1	1	2	3	0	0	0	0	0	0	0	0	3.09212e+06	4.22155e+06	92	10.2902	8.96826
B8NKX6	Small nuclear ribonucleoprotein Sm D2	25.22	1	1	1	3	0	0	0	0	4.06556e+06	3.63095e+06	0	0	0	0	115	13.0419	9.36377
B8NWK6	Amino acid transporter, putative	5.09	1	1	2	2	0	0	0	0	0	0	0	1.08601e+06	0	0	550	58.8146	6.41748
B8NL58	Uncharacterized protein	49.09	1	1	1	2	240888	0	0	0	0	0	0	0	0	0	55	6.09117	9.81787
B8NEB0	Uncharacterized protein	6.35	1	1	1	2	4.1751e+06	5.54263e+06	0	0	0	0	0	0	0	0	299	33.2874	8.30908
B8N1D2	Uncharacterized protein	3.88	1	1	1	2	0	0	2.11239e+06	0	0	0	0	0	0	0	309	33.7079	5.03369
B8MZE3	Mitochondrial thiamine pyrophosphate carrier 1	5.45	1	1	1	2	0	0	974988	0	0	0	0	0	0	0	312	32.7291	9.27588
B8N3F2	CCAAT-binding factor complex subunit HapC	14.29	1	1	1	2	0	0	0	0	0	0	0	0	0	0	238	25.7343	4.65283
B8NG95	Uncharacterized protein	7.69	1	1	1	2	0	0	0	0	0	0	0	0	0	0	247	24.967	9.05615
B8NI78	Transmembrane protein 14, putative	20.37	1	1	1	2	0	0	0	0	492804	356138	0	0	0	0	108	11.3621	9.87646
B8N9J5	YeeE/YedE family integral membrane protein	7.93	1	1	1	2	0	0	0	0	1.62812e+06	0	0	0	0	0	227	24.5248	9.24658
B8NC70	Aspartic-type endopeptidase, putative	8.03	1	1	1	2	0	0	0	0	0	0	3.06165e+07	0	9.44836e+07	0	411	44.4352	5.17334
B8N419	Superoxide dismutase	5.71	1	1	1	2	0	0	0	0	0	0	0	5.74454e+06	0	0	210	23.2149	7.23975
B8N726	Uncharacterized protein	18.71	1	1	1	1	0	0	0	0	0	0	0	0	0	0	139	15.7602	8.70459
B8NWY7	Uncharacterized protein	30.93	1	1	1	1	0	0	0	0	0	0	0	0	0	0	97	10.2125	4.80518
B8NI98	Glyoxalase family protein	6.62	1	1	1	1	0	0	0	0	0	923219	0	0	0	0	136	15.0214	5.42725
B8NMC7	Hsp90 binding co-chaperone (Sba1), putative	5.35	1	1	1	1	0	0	0	0	0	0	1.64485e+06	0	0	0	243	27.2399	8.06006
